# Supplementary material for: Transient CAR T cells with specificity to oncofetal glycosaminoglycans in solid tumors
Source: EMBO Mol Med. 2024 Oct 15;16(11):8. doi: 10.1038/s44321-024-00153-8 (PMC11554890; doi:10.1038/s44321-024-00153-8)
Supplement: Supplementary file 2 — Source data Fig. 1 [file 44321_2024_153_MOESM2_ESM.zip]

Archive with 104 entries (94 files):
- Figure1-Source data/1A source data/
- Figure1-Source data/1A source data/Source data 1A- rVAR2 binding on T cell.pzfx
- Figure1-Source data/1A source data/Source data 1A Var2 binding-UMUC3.xls
- Figure1-Source data/1A source data/Source data-1 A- UMUC3 binding.pzfx
- Figure1-Source data/1A source data/Source data-1A-rVAR2binding on T cell.wsp FlowJo table.xls
- Figure1-Source data/1D source data/
- Figure1-Source data/1D source data/Specimen_001_CTRL all ab_001.fcs
- Figure1-Source data/1D source data/Specimen_001_CTRL no ab_002.fcs
- Figure1-Source data/1D source data/Specimen_001_SpyCA+dapi_003.fcs
- Figure1-Source data/1D source data/Specimen_001_SpyCAR no ab_008.fcs
- Figure1-Source data/1D source data/Specimen_001_SpyCAR+APC_009.fcs
- Figure1-Source data/1D source data/Specimen_001_SpyCAR+BV421_010.fcs
- Figure1-Source data/1D source data/Specimen_001_SpyCAR+FITC_011.fcs
- Figure1-Source data/1D source data/Specimen_001_SpyCAR+PE_012.fcs
- Figure1-Source data/1D source data/Specimen_001_SpyCAR+PI_013.fcs
- Figure1-Source data/1D source data/Specimen_001_SpyCAR1+all ab_004.fcs
- Figure1-Source data/1D source data/Specimen_001_SpyCAR1+PE+dapi_005.fcs
- Figure1-Source data/1D source data/Specimen_001_SpyCAR2+all ab_006.fcs
- Figure1-Source data/1D source data/Specimen_001_SpyCAR2+PE+dapi_007.fcs
- Figure1-Source data/1E source data/
- Figure1-Source data/1E source data/1E/
- Figure1-Source data/1E source data/1E/Source data-1E.wsp
- Figure1-Source data/1E source data/1E/Tcell_Ctrl+ DAPI_002.fcs
- Figure1-Source data/1E source data/1E/Tcell_Ctrl+ DAPI+PE_001.fcs
- Figure1-Source data/1E source data/1E/Tcell_Ctrl-no stain_003.fcs
- Figure1-Source data/1E source data/1E/Tcell_SpyCAR+ PE only_005.fcs
- Figure1-Source data/1E source data/1E/Tcell_SpyCAR+DAPI+PE_004.fcs
- Figure1-Source data/1E source data/replicates/
- Figure1-Source data/1E source data/replicates/Doner 2/
- Figure1-Source data/1E source data/replicates/Doner 2/03-Jul-2024.wsp- only dapi.wsp
- Figure1-Source data/1E source data/replicates/Doner 2/Specimen_001_CTRL SC6 no stain_002.fcs
- Figure1-Source data/1E source data/replicates/Doner 2/Specimen_001_CTRL+PE+DAPI_008.fcs
- Figure1-Source data/1E source data/replicates/Doner 2/Specimen_001_SPY only PE_003.fcs
- Figure1-Source data/1E source data/replicates/Doner 2/Specimen_001_SPY+PE+DAPI_007.fcs
- Figure1-Source data/1E source data/replicates/Doner 2/Specimen_001_SpyCAR SC6 no stain_001.fcs
- Figure1-Source data/1E source data/replicates/Doner 3/
- Figure1-Source data/1E source data/replicates/Doner 3/17-Feb-2023.wsp
- Figure1-Source data/1E source data/replicates/Doner 3/Tcell_CTRL no stain_001.fcs
- Figure1-Source data/1E source data/replicates/Doner 3/Tcell_CTRL PE+Dapi_004.fcs
- Figure1-Source data/1E source data/replicates/Doner 3/Tcell_CTRLonly Dapi_002.fcs
- Figure1-Source data/1E source data/replicates/Doner 3/Tcell_CTRLonly PE_003.fcs
- Figure1-Source data/1E source data/replicates/Doner 3/Tcell_SpyCAR +PE+ Dapi-1_006.fcs
- Figure1-Source data/1E source data/replicates/Doner 3/Tcell_SpyCAR +PE+ Dapi-2_007.fcs
- Figure1-Source data/1E source data/replicates/Doner 3/Tcell_SpyCAR only Dapi_005.fcs
- Figure1-Source data/1G source data/
- Figure1-Source data/1G source data/Source data-1G- Main figure/
- Figure1-Source data/1G source data/Source data-1G- Main figure/Specimen_001_CAR- PE_012.fcs
- Figure1-Source data/1G source data/Source data-1G- Main figure/Specimen_001_CAR-0ng-1_009.fcs
- Figure1-Source data/1G source data/Source data-1G- Main figure/Specimen_001_CAR-200ng-1_011.fcs
- Figure1-Source data/1G source data/Source data-1G- Main figure/Specimen_001_CAR-no stain_013.fcs
- Figure1-Source data/1G source data/Source data-1G- Main figure/Specimen_001_CTRL all stain_001.fcs
- Figure1-Source data/1G source data/Source data-1G- Main figure/Specimen_001_CTRL- DAPI_007.fcs
- Figure1-Source data/1G source data/Source data-1G- Main figure/Specimen_001_CTRL no stain_002.fcs
- Figure1-Source data/1G source data/Source data-1G- Main figure/Specimen_001_CTRL-0ng-1_003.fcs
- Figure1-Source data/1G source data/Source data-1G- Main figure/Specimen_001_CTRL-200ng-1_005.fcs
- Figure1-Source data/1H source data/
- Figure1-Source data/1H source data/Specimen_001_Armed Spy 0nM_012.fcs
- Figure1-Source data/1H source data/Specimen_001_Armed Spy 0nM_2_010.fcs
- Figure1-Source data/1H source data/Specimen_001_Armed Spy 0nM_3_011.fcs
- Figure1-Source data/1H source data/Specimen_001_Armed Spy 10nM_015.fcs
- Figure1-Source data/1H source data/Specimen_001_Armed Spy 10nM_2_013.fcs
- Figure1-Source data/1H source data/Specimen_001_Armed Spy 10nM_3_014.fcs
- Figure1-Source data/1H source data/Specimen_001_Armed Spy 25nM_016.fcs
- Figure1-Source data/1H source data/Specimen_001_Armed Spy100nM_2_022.fcs
- Figure1-Source data/1H source data/Specimen_001_Armed Spy100nM_3_023.fcs
- Figure1-Source data/1H source data/Specimen_001_Armed Spy150nM_026.fcs
- Figure1-Source data/1H source data/Specimen_001_Armed Spy150nM_027.fcs
- Figure1-Source data/1H source data/Specimen_001_Armed Spy150nM_028.fcs
- Figure1-Source data/1H source data/Specimen_001_Armed Spy150nM_2_024.fcs
- Figure1-Source data/1H source data/Specimen_001_Armed Spy150nM_3_024.fcs
- Figure1-Source data/1H source data/Specimen_001_Armed Spy200nM_2_29.fcs
- Figure1-Source data/1H source data/Specimen_001_Armed Spy200nM_3_30.fcs
- Figure1-Source data/1H source data/Specimen_001_Armed Spy200nM_31.fcs
- Figure1-Source data/1H source data/Specimen_001_Armed Spy25nM_2_017.fcs
- Figure1-Source data/1H source data/Specimen_001_Armed Spy25nM_3_018.fcs
- Figure1-Source data/1H source data/Specimen_001_Armed Spy50nM_021.fcs
- Figure1-Source data/1H source data/Specimen_001_Armed Spy50nM_2_019.fcs
- Figure1-Source data/1H source data/Specimen_001_Armed Spy50nM_3_020.fcs
- Figure1-Source data/1H source data/Specimen_001_CTRL +dapi_007.fcs
- Figure1-Source data/1H source data/Specimen_001_CTRL all stain_006.fcs
- Figure1-Source data/1H source data/Specimen_001_CTRL no stain_002.fcs
- Figure1-Source data/1H source data/Specimen_001_CTRL no stain_005.fcs
- Figure1-Source data/1H source data/Specimen_001_CTRL not active-0-1_032.fcs
- Figure1-Source data/1H source data/Specimen_001_CTRL not active-0-2_033.fcs
- Figure1-Source data/1H source data/Specimen_001_CTRL not active-100-1_040.fcs
- Figure1-Source data/1H source data/Specimen_001_CTRL not active-100-2_041.fcs
- Figure1-Source data/1H source data/Specimen_001_CTRL not active-10-1_034.fcs
- Figure1-Source data/1H source data/Specimen_001_CTRL not active-10-2_035.fcs
- Figure1-Source data/1H source data/Specimen_001_CTRL not active-150-1_042.fcs
- Figure1-Source data/1H source data/Specimen_001_CTRL not active-150-2_043.fcs
- Figure1-Source data/1H source data/Specimen_001_CTRL not active-200-1_044.fcs
- Figure1-Source data/1H source data/Specimen_001_CTRL not active-200-2_045.fcs
- Figure1-Source data/1H source data/Specimen_001_CTRL not active-25-1_036.fcs
- Figure1-Source data/1H source data/Specimen_001_CTRL not active-25-2_037.fcs
- Figure1-Source data/1H source data/Specimen_001_CTRL not active-50-1_038.fcs
- Figure1-Source data/1H source data/Specimen_001_CTRL not active-50-2_039.fcs
- Figure1-Source data/1H source data/Specimen_001_CTRL only DAPI_009.fcs
- Figure1-Source data/1H source data/Specimen_001_CTRL+ FLAG+V5_008.fcs
- Figure1-Source data/1H source data/Specimen_001_SpyCAR Dapi only_004.fcs
- Figure1-Source data/1H source data/Specimen_001_SpyCAR flag only_002.fcs
- Figure1-Source data/1H source data/Specimen_001_SpyCAR no stain_001.fcs
- Figure1-Source data/1H source data/Specimen_001_SpyCAR V5 only_003.fcs
- Figure1-Source data/1H source data/Specimen_001_Unarm bothab_015.fcs
- Figure1-Source data/1H source data/Thumbs.db
