# Supplementary material for: Transient CAR T cells with specificity to oncofetal glycosaminoglycans in solid tumors
Source: EMBO Mol Med. 2024 Oct 15;16(11):8. doi: 10.1038/s44321-024-00153-8 (PMC11554890; doi:10.1038/s44321-024-00153-8)
Supplement: Supplementary file 2 — Source data Fig. 1 [file 44321_2024_153_MOESM2_ESM.zip › Figure1-Source data/1A source data/Source data-1A-rVAR2binding on T cell.wsp FlowJo table.xls]

## Sheet: Activated T cell
	FSC SSC/Single Cells/live | Geometric Mean (FITC-A :: null)	back ground mean	mean-background mean
mp3146_Activated T cell 1 +PI_001.fcs	38.1	38.0667	0.0333333
mp3146_Activated T cell 2+PI_002.fcs	42		3.93333
mp3146_Activated T cell 3+PI_003.fcs	41.9		3.83333
mp3146_Activated T cell 1 0 VAR2_007.fcs	37.1		-0.966667
mp3146_Activated T cell 2+0 VAR2_008.fcs	38		-0.0666667
mp3146_Activated T cell 3+0 VAR2_009.fcs	39.1		1.03333
mp3146_Activated T cell 1 12 VAR2_016.fcs	39.6		1.53333
mp3146_Activated T cell 2+12 VAR2_017.fcs	39.2		1.13333
mp3146_Activated T cell 3+12 VAR2_018.fcs	42.2		4.13333
mp3146_Activated T cell 1 25 VAR2_025.fcs	53.3		15.2333
mp3146_Activated T cell 2+25 VAR2_026.fcs	47.8		9.73333
mp3146_Activated T cell 3+25 VAR2_027.fcs	50		11.9333
mp3146_Activated T cell 1 50 VAR2_034.fcs	112		73.9333
mp3146_Activated T cell 2+50 VAR2_035.fcs	90.4		52.3333
mp3146_Activated T cell 3+50 VAR2_036.fcs	90.4		52.3333
mp3146_Activated T cell 1 100 VAR2_043.fcs	236		197.933
mp3146_Activated T cell 2+100 VAR2_044.fcs	237		198.933
mp3146_Activated T cell 3+100 VAR2_045.fcs	252		213.933
mp3146_Activated T cell 1 200 VAR2_052.fcs	546		507.933
mp3146_Activated T cell 2+200 VAR2_053.fcs	525		486.933
mp3146_Activated T cell 3+200 VAR2_054.fcs	537		498.933
mp3146_Activated T cell 1 200 VAR2+ CSA_061.fcs	49.9		11.8333
mp3146_Activated T cell 2+200 VAR2+ CSA_062.fcs	46.9		8.83333
mp3146_Activated T cell 3+200 VAR2+ CSA_063.fcs	46.2		8.13333
mp3146_Activated T cell 1 +DBL4_070.fcs	35.7		-2.36667
mp3146_Activated T cell 2+DBL4_071.fcs	36.7		-1.36667
mp3146_Activated T cell 3+DBL4_072.fcs	38.1		0.0333333
Mean	92.6
SD	136

## Sheet: Not activated T cell
	FSC SSC/Single Cells/live | Geometric Mean (FITC-A :: null)	back ground mean	mean-background mean
mp3146_not Activated T cell 1 +PI_004.fcs	14.8	16.1667	-1.36667
mp3146_not Activated T cell 2+PI_005.fcs	15.8		-0.366667
mp3146_not Activated T cell 3+PI_006.fcs	16.1		-0.0666667
mp3146_notActivated T cell 1 0 VAR2_010.fcs	16.1		-0.0666667
mp3146_not Activated T cell 2+0 VAR2_011.fcs	15.9		-0.266667
mp3146_not Activated T cell 3+0 VAR2_012.fcs	16.5		0.333333
mp3146_notActivated T cell 1 12 VAR2_019.fcs	16.6		0.433333
mp3146_not Activated T cell 2+12 VAR2_020.fcs	15.8		-0.366667
mp3146_not Activated T cell 3+12 VAR2_021.fcs	16		-0.166667
mp3146_notActivated T cell 1 25 VAR2_028.fcs	18.3		2.13333
mp3146_not Activated T cell 2+25 VAR2_029.fcs	18.1		1.93333
mp3146_not Activated T cell 3+25 VAR2_030.fcs	16.7		0.533333
mp3146_notActivated T cell 1 50 VAR2_037.fcs	28.2		12.0333
mp3146_not Activated T cell 2+50 VAR2_038.fcs	25.6		9.43333
mp3146_not Activated T cell 3+50 VAR2_039.fcs	26.6		10.4333
mp3146_notActivated T cell 1 100 VAR2_046.fcs	103		86.8333
mp3146_not Activated T cell 2+100 VAR2_047.fcs	97.2		81.0333
mp3146_not Activated T cell 3+100 VAR2_048.fcs	89.6		73.4333
mp3146_notActivated T cell 1 200 VAR2_055.fcs	314		297.833
mp3146_not Activated T cell 2+200 VAR2_056.fcs	310		293.833
mp3146_not Activated T cell 3+200 VAR2_057.fcs	328		311.833
mp3146_notActivated T cell 1 200 VAR2+ CSA_064.fcs	16		-0.166667
mp3146_not Activated T cell 2+200 VAR2+ CSA_065.fcs	14.7		-1.46667
mp3146_not Activated T cell 3+200 VAR2+ CSA_066.fcs	15.9		-0.266667
mp3146_notActivated T cell 1 +DBL4_073.fcs	15.4		-0.766667
mp3146_not Activated T cell 2+DBL4_074.fcs	15		-1.16667
mp3146_not Activated T cell 3+DBL4_075.fcs	14.8		-1.36667
Mean	59.7
SD	96.3

## Sheet: Tumor cells
	FSC SSC/Single Cells/live | Geometric Mean (FITC-A :: null)	back ground mean	mean-background mean
mp3146_ofCS positive Tumor cell line T cell 1 0 VAR2_013.fcs	207	206	1
mp3146_ofCS positive Tumor cell line T cell 2+0 VAR2_014.fcs	207		1
mp3146_ofCS positive Tumor cell line T cell 3+0 VAR2_015.fcs	204		-2
mp3146_ofCS positive Tumor cell line T cell 1 12 VAR2_022.fcs	386		180
mp3146_ofCS positive Tumor cell line T cell 2+12 VAR2_023.fcs	374		168
mp3146_ofCS positive Tumor cell line T cell 3+12 VAR2_024.fcs	351		145
mp3146_ofCS positive Tumor cell line T cell 1 25 VAR2_031.fcs	698		492
mp3146_ofCS positive Tumor cell line T cell 2+25 VAR2_032.fcs	651		445
mp3146_ofCS positive Tumor cell line T cell 3+ 25 VAR2_033.fcs	645		439
mp3146_ofCS positive Tumor cell line T cell 1 50 VAR2_040.fcs	1932		1726
mp3146_ofCS positive Tumor cell line T cell 2+50 VAR2_041.fcs	1798		1592
mp3146_ofCS positive Tumor cell line T cell 3+50 VAR2_042.fcs	1883		1677
mp3146_ofCS positive Tumor cell line T cell 1 100 VAR2_049.fcs	6103		5897
mp3146_ofCS positive Tumor cell line T cell 2+100 VAR2_050.fcs	5846		5640
mp3146_ofCS positive Tumor cell line T cell 3+100 VAR2_051.fcs	5720		5514
mp3146_ofCS positive Tumor cell line T cell 1 200 VAR2_058.fcs	8840		8634
mp3146_ofCS positive Tumor cell line T cell 2+200 VAR2_059.fcs	8547		8341
mp3146_ofCS positive Tumor cell line T cell 3+200 VAR2_060.fcs	5170
mp3146_ofCS positive Tumor cell line T cell 1 200 VAR2+ CSA_067.fcs	265		59
mp3146_ofCS positive Tumor cell line T cell 2+200 VAR2+ CSA_068.fcs	270		64
mp3146_ofCS positive Tumor cell line T cell 3+200 VAR2+ CSA_069.fcs	266		60
mp3146_ofCS positive Tumor cell line T cell 1 + DBL4_076.fcs	241		35
mp3146_ofCS positive Tumor cell line T cell 2+DBL4_077.fcs	250		44
mp3146_ofCS positive Tumor cell line T cell 3+DBL4_078.fcs	179		-27
Mean	2126
SD	2846
