# Supplementary material for: Transient CAR T cells with specificity to oncofetal glycosaminoglycans in solid tumors
Source: EMBO Mol Med. 2024 Oct 15;16(11):8. doi: 10.1038/s44321-024-00153-8 (PMC11554890; doi:10.1038/s44321-024-00153-8)
Supplement: Supplementary file 3 — Source data Fig. 2 [file 44321_2024_153_MOESM3_ESM.zip]

Archive with 30 entries (24 files):
- Figure2-_source_data/Figure2- source data/
- Figure2-_source_data/Figure2- source data/2A source data/
- Figure2-_source_data/Figure2- source data/2A source data/source data-2A/
- Figure2-_source_data/Figure2- source data/2A source data/source data-2A/Specimen_001_only DAPI_002.fcs
- Figure2-_source_data/Figure2- source data/2A source data/source data-2A/Specimen_001_only FITC_005.fcs
- Figure2-_source_data/Figure2- source data/2A source data/source data-2A/Specimen_001_only PE_003.fcs
- Figure2-_source_data/Figure2- source data/2A source data/source data-2A/Specimen_001_onlyPreCP_004.fcs
- Figure2-_source_data/Figure2- source data/2A source data/source data-2A/Specimen_001_UC3-arm-1_025.fcs
- Figure2-_source_data/Figure2- source data/2A source data/source data-2A/Specimen_001_UC3-arm-2_026.fcs
- Figure2-_source_data/Figure2- source data/2A source data/source data-2A/Specimen_001_UC3-arm-3_027.fcs
- Figure2-_source_data/Figure2- source data/2A source data/source data-2A/Specimen_001_UC3-Unarm-1_028.fcs
- Figure2-_source_data/Figure2- source data/2A source data/source data-2A/Specimen_001_UC3-Unarm-2_029.fcs
- Figure2-_source_data/Figure2- source data/2A source data/source data-2A/Specimen_001_UC3-Unarm-3_030.fcs
- Figure2-_source_data/Figure2- source data/2A source data/source data-2A/Specimen_002_Nontransduced T cell_001.fcs
- Figure2-_source_data/Figure2- source data/2B source data/
- Figure2-_source_data/Figure2- source data/2B source data/main fig/
- Figure2-_source_data/Figure2- source data/2B source data/main fig/Specimen_001_All tumor cell-no T cell +all stain_006.fcs
- Figure2-_source_data/Figure2- source data/2B source data/main fig/Specimen_001_MG63-arm-1_013.fcs
- Figure2-_source_data/Figure2- source data/2B source data/main fig/Specimen_001_MG63-arm-2_014.fcs
- Figure2-_source_data/Figure2- source data/2B source data/main fig/Specimen_001_MG63-arm-3_015.fcs
- Figure2-_source_data/Figure2- source data/2B source data/main fig/Specimen_001_MG63-Unarm-1_016.fcs
- Figure2-_source_data/Figure2- source data/2B source data/main fig/Specimen_001_MG63-Unarm-2_017.fcs
- Figure2-_source_data/Figure2- source data/2B source data/main fig/Specimen_001_MG63-Unarm-3_018.fcs
- Figure2-_source_data/Figure2- source data/2B source data/main fig/Specimen_001_only DAPI_002.fcs
- Figure2-_source_data/Figure2- source data/2B source data/main fig/Specimen_001_only FITC_005.fcs
- Figure2-_source_data/Figure2- source data/2B source data/main fig/Specimen_001_only PE_003.fcs
- Figure2-_source_data/Figure2- source data/2B source data/main fig/Specimen_001_onlyPreCP_004.fcs
- Figure2-_source_data/Figure2- source data/2B source data/main fig/Specimen_002_Nontransduced T cell_001.fcs
- Figure2-_source_data/Figure2- source data/2C-2D source data/
- Figure2-_source_data/Figure2- source data/2C-2D source data/Source data-2C-2D- Cytokine measurment.xlsx
