# Supplementary material for: Transient CAR T cells with specificity to oncofetal glycosaminoglycans in solid tumors
Source: EMBO Mol Med. 2024 Oct 15;16(11):8. doi: 10.1038/s44321-024-00153-8 (PMC11554890; doi:10.1038/s44321-024-00153-8)
Supplement: Supplementary file 3 — Source data Fig. 2 [file 44321_2024_153_MOESM3_ESM.zip › Figure2-_source_data/Figure2- source data/2C-2D source data/Source data-2C-2D- Cytokine measurment.xlsx]

## Sheet: calculated concentratin
	Experiment_2021-03-07-131947: Experiment Interplate Statistics
	Sample Group	Sample	Number of Replicates	Assay	Mean	CV	Adj. Sig. Mean	Calc. Conc. Mean
	MG63 Only-1	U053	1	IFN-γ	336	NaN	336	3.43221
	MG63 Only-1	U053	1	IL-10	1127	NaN	1127	1.90904
	MG63 Only-1	U053	1	IL-12p70	221	NaN	221	0.0904813						Only Tumor			Armed CAR			UnArm			Non transduced
	MG63 Only-1	U053	1	IL-13	1305	NaN	1305	53.2576					UC3
	MG63 Only-1	U053	1	IL-1β	2315	NaN	2315	2.53683					IFN-γ	1.58209	3.67826	4.01317	1.33637e+06	1.25338e+06	1.17038e+06	195.109	221.302	204.135	214.868	322.459	292.031
	MG63 Only-1	U053	1	IL-2	825	NaN	825	2.40741					IL-2	0.526609	0.0362096	0.185618	37072.3	36581.6	36091	1.27313	0	0	0	3.68997	0
	MG63 Only-1	U053	1	IL-4	293	NaN	293	0.246635					TNF-α	1.1092	0.473187	1.00789	10890.4	10970.9	11051.4	11.8491	17.2178	11.3446	16.3497	21.2848	15.5418
	MG63 Only-1	U053	1	IL-6	597	NaN	597	3.09627
	MG63 Only-1	U053	1	IL-8	1938063	NaN	1938063	9589.24
	MG63 Only-1	U053	1	TNF-α	749	NaN	749	3.31766					MG63
	MG63 Only-2	U052	1	IFN-γ	252	NaN	252	1.53649					IFN-γ	3.43221	1.53649	3.36504	755820	856610	937940	118.806	152.202	137.912	50.142	43.4743	79.7046
	MG63 Only-2	U052	1	IL-10	1205	NaN	1205	2.06893					IL-2	2.40741	3.41475	2.9934	7491.79	7230.27	7683.92	6.27862	9.33025	3.75922	11.2878	2.71161	4.78977
	MG63 Only-2	U052	1	IL-12p70	291	NaN	291	0.408919					TNF-α	3.31766	9.95875	7.06716	3782.84	4336.38	4574.85	16.0392	10.2692	12.5411	11.9121	19.441	16.846
	MG63 Only-2	U052	1	IL-13	3795	NaN	3795	103.554
	MG63 Only-2	U052	1	IL-1β	2518	NaN	2518	2.83832
	MG63 Only-2	U052	1	IL-2	989	NaN	989	3.41475
	MG63 Only-2	U052	1	IL-4	444	NaN	444	0.461239
	MG63 Only-2	U052	1	IL-6	709	NaN	709	3.76133
	MG63 Only-2	U052	1	IL-8	1953858	NaN	1953858	9767.78
	MG63 Only-2	U052	1	TNF-α	1887	NaN	1887	9.95875
	MG63 Only-3	U005	1	IFN-γ	333	NaN	333	3.36504
	MG63 Only-3	U005	1	IL-10	1231	NaN	1231	2.12219
	MG63 Only-3	U005	1	IL-12p70	206	NaN	206	0.0217484
	MG63 Only-3	U005	1	IL-13	2704	NaN	2704	84.3273
	MG63 Only-3	U005	1	IL-1β	2416	NaN	2416	2.68709
	MG63 Only-3	U005	1	IL-2	920	NaN	920	2.9934
	MG63 Only-3	U005	1	IL-4	282	NaN	282	0.230823
	MG63 Only-3	U005	1	IL-6	759	NaN	759	4.05371
	MG63 Only-3	U005	1	IL-8	1971783	NaN	1971783	9975.22
	MG63 Only-3	U005	1	TNF-α	1385	NaN	1385	7.06716
	MG63+ Armed SpyCAR-1	U009	1	IFN-γ	380581	NaN	380581	755820
	MG63+ Armed SpyCAR-1	U009	1	IL-10	412	NaN	412	43.382
	MG63+ Armed SpyCAR-1	U009	1	IL-12p70	201	NaN	201
	MG63+ Armed SpyCAR-1	U009	1	IL-13	817	NaN	817	3866.8
	MG63+ Armed SpyCAR-1	U009	1	IL-1β	645	NaN	645
	MG63+ Armed SpyCAR-1	U009	1	IL-2	14351	NaN	14351	7491.79
	MG63+ Armed SpyCAR-1	U009	1	IL-4	212	NaN	212	12.9314
	MG63+ Armed SpyCAR-1	U009	1	IL-6	179	NaN	179	37.4099
	MG63+ Armed SpyCAR-1	U009	1	IL-8	98129	NaN	98129	26150.1
	MG63+ Armed SpyCAR-1	U009	1	TNF-α	6943	NaN	6943	3782.84
	MG63+ Armed SpyCAR-2	U054	1	IFN-γ	430437	NaN	430437	856610
	MG63+ Armed SpyCAR-2	U054	1	IL-10	445	NaN	445	50.2538
	MG63+ Armed SpyCAR-2	U054	1	IL-12p70	194	NaN	194
	MG63+ Armed SpyCAR-2	U054	1	IL-13	949	NaN	949	4297.33
	MG63+ Armed SpyCAR-2	U054	1	IL-1β	636	NaN	636
	MG63+ Armed SpyCAR-2	U054	1	IL-2	13840	NaN	13840	7230.27
	MG63+ Armed SpyCAR-2	U054	1	IL-4	247	NaN	247	18.0285
	MG63+ Armed SpyCAR-2	U054	1	IL-6	315	NaN	315	132.942
	MG63+ Armed SpyCAR-2	U054	1	IL-8	81131	NaN	81131	21751.2
	MG63+ Armed SpyCAR-2	U054	1	TNF-α	7974	NaN	7974	4336.38
	MG63+ Armed SpyCAR-3	U055	1	IFN-γ	470410	NaN	470410	937940
	MG63+ Armed SpyCAR-3	U055	1	IL-10	476	NaN	476	56.6997
	MG63+ Armed SpyCAR-3	U055	1	IL-12p70	235	NaN	235	15.437
	MG63+ Armed SpyCAR-3	U055	1	IL-13	1019	NaN	1019	4513.12
	MG63+ Armed SpyCAR-3	U055	1	IL-1β	823	NaN	823	20.3859
	MG63+ Armed SpyCAR-3	U055	1	IL-2	14727	NaN	14727	7683.92
	MG63+ Armed SpyCAR-3	U055	1	IL-4	313	NaN	313	27.5307
	MG63+ Armed SpyCAR-3	U055	1	IL-6	231	NaN	231	75.5773
	MG63+ Armed SpyCAR-3	U055	1	IL-8	124006	NaN	124006	32846.8
	MG63+ Armed SpyCAR-3	U055	1	TNF-α	8420	NaN	8420	4574.85
	MG63+ Un-rmed SpyCAR-1	U065	1	IFN-γ	720	NaN	720	118.806
	MG63+ Un-rmed SpyCAR-1	U065	1	IL-10	330	NaN	330	2.62489
	MG63+ Un-rmed SpyCAR-1	U065	1	IL-12p70	264	NaN	264	2.86334
	MG63+ Un-rmed SpyCAR-1	U065	1	IL-13	392	NaN	392	211.754
	MG63+ Un-rmed SpyCAR-1	U065	1	IL-1β	1035	NaN	1035	5.60427
	MG63+ Un-rmed SpyCAR-1	U065	1	IL-2	547	NaN	547	6.27862
	MG63+ Un-rmed SpyCAR-1	U065	1	IL-4	109	NaN	109	0
	MG63+ Un-rmed SpyCAR-1	U065	1	IL-6	295	NaN	295	11.9602
	MG63+ Un-rmed SpyCAR-1	U065	1	IL-8	487018	NaN	487018	13324.1
	MG63+ Un-rmed SpyCAR-1	U065	1	TNF-α	468	NaN	468	16.0392
	MG63+ Un-rmed SpyCAR-2	U064	1	IFN-γ	874	NaN	874	152.202
	MG63+ Un-rmed SpyCAR-2	U064	1	IL-10	409	NaN	409	4.27567
	MG63+ Un-rmed SpyCAR-2	U064	1	IL-12p70	212	NaN	212	0.49297
	MG63+ Un-rmed SpyCAR-2	U064	1	IL-13	513	NaN	513	270.09
	MG63+ Un-rmed SpyCAR-2	U064	1	IL-1β	1070	NaN	1070	6.17584
	MG63+ Un-rmed SpyCAR-2	U064	1	IL-2	593	NaN	593	9.33025
	MG63+ Un-rmed SpyCAR-2	U064	1	IL-4	202	NaN	202	1.14648
	MG63+ Un-rmed SpyCAR-2	U064	1	IL-6	248	NaN	248	8.75094
	MG63+ Un-rmed SpyCAR-2	U064	1	IL-8	633784	NaN	633784	17944
	MG63+ Un-rmed SpyCAR-2	U064	1	TNF-α	376	NaN	376	10.2692
	MG63+ Un-rmed SpyCAR-3	U015	1	IFN-γ	808	NaN	808	137.912
	MG63+ Un-rmed SpyCAR-3	U015	1	IL-10	342	NaN	342	2.87624
	MG63+ Un-rmed SpyCAR-3	U015	1	IL-12p70	225	NaN	225	1.08753
	MG63+ Un-rmed SpyCAR-3	U015	1	IL-13	877	NaN	877	406.668
	MG63+ Un-rmed SpyCAR-3	U015	1	IL-1β	1138	NaN	1138	7.27713
	MG63+ Un-rmed SpyCAR-3	U015	1	IL-2	510	NaN	510	3.75922
	MG63+ Un-rmed SpyCAR-3	U015	1	IL-4	180	NaN	180	0.821712
	MG63+ Un-rmed SpyCAR-3	U015	1	IL-6	270	NaN	270	10.2677
	MG63+ Un-rmed SpyCAR-3	U015	1	IL-8	689413	NaN	689413	19806.9
	MG63+ Un-rmed SpyCAR-3	U015	1	TNF-α	412	NaN	412	12.5411
	MG63- Non-transduced T cell-1	U020	1	IFN-γ	407	NaN	407	50.142
	MG63- Non-transduced T cell-1	U020	1	IL-10	510	NaN	510	6.37601
	MG63- Non-transduced T cell-1	U020	1	IL-12p70	269	NaN	269	3.09052
	MG63- Non-transduced T cell-1	U020	1	IL-13	382	NaN	382	206.402
	MG63- Non-transduced T cell-1	U020	1	IL-1β	1156	NaN	1156	7.56683
	MG63- Non-transduced T cell-1	U020	1	IL-2	623	NaN	623	11.2878
	MG63- Non-transduced T cell-1	U020	1	IL-4	203	NaN	203	1.16117
	MG63- Non-transduced T cell-1	U020	1	IL-6	311	NaN	311	13.0287
	MG63- Non-transduced T cell-1	U020	1	IL-8	495481	NaN	495481	13579.8
	MG63- Non-transduced T cell-1	U020	1	TNF-α	402	NaN	402	11.9121
	MG63- Non-transduced T cell-2	U066	1	IFN-γ	377	NaN	377	43.4743
	MG63- Non-transduced T cell-2	U066	1	IL-10	404	NaN	404	4.17143
	MG63- Non-transduced T cell-2	U066	1	IL-12p70	200	NaN	200	0
	MG63- Non-transduced T cell-2	U066	1	IL-13	418	NaN	418	225.224
	MG63- Non-transduced T cell-2	U066	1	IL-1β	1055	NaN	1055	5.93131
	MG63- Non-transduced T cell-2	U066	1	IL-2	495	NaN	495	2.71161
	MG63- Non-transduced T cell-2	U066	1	IL-4	129	NaN	129	0.0459996
	MG63- Non-transduced T cell-2	U066	1	IL-6	208	NaN	208	5.90664
	MG63- Non-transduced T cell-2	U066	1	IL-8	463831	NaN	463831	12629.6
	MG63- Non-transduced T cell-2	U066	1	TNF-α	523	NaN	523	19.441
	MG63- Non-transduced T cell-3	U067	1	IFN-γ	541	NaN	541	79.7046
	MG63- Non-transduced T cell-3	U067	1	IL-10	328	NaN	328	2.58297
	MG63- Non-transduced T cell-3	U067	1	IL-12p70	270	NaN	270	3.13594
	MG63- Non-transduced T cell-3	U067	1	IL-13	323	NaN	323	172.416
	MG63- Non-transduced T cell-3	U067	1	IL-1β	1057	NaN	1057	5.96395
	MG63- Non-transduced T cell-3	U067	1	IL-2	525	NaN	525	4.78977
	MG63- Non-transduced T cell-3	U067	1	IL-4	164	NaN	164	0.583118
	MG63- Non-transduced T cell-3	U067	1	IL-6	265	NaN	265	9.9254
	MG63- Non-transduced T cell-3	U067	1	IL-8	496584	NaN	496584	13613.3
	MG63- Non-transduced T cell-3	U067	1	TNF-α	481	NaN	481	16.846
	Standards	S001	2	IFN-γ	2831870	0.408128	2831870	7046.5
	Standards	S001	2	IL-10	2983155	1.393	2983155	1471.32
	Standards	S001	2	IL-12p70	2595343	3.42671	2595343	2100.75
	Standards	S001	2	IL-13	2368008	2.69933	2368008	1525.41
	Standards	S001	2	IL-1β	2589296	1.694	2589296	1322.7
	Standards	S001	2	IL-2	2841320	1.79236	2841320	4249.26
	Standards	S001	2	IL-4	3299212	2.32955	3299212	910.496
	Standards	S001	2	IL-6	2439675	1.77113	2439675	2042.28
	Standards	S001	2	IL-8	2395600	1.22097	2395600	1709.95
	Standards	S001	2	TNF-α	2500205	1.27713	2500205	1404.91
	Standards	S002	2	IFN-γ	932801	0.635016	932801	1917.87
	Standards	S002	2	IL-10	1699066	1.72462	1699066	498.56
	Standards	S002	2	IL-12p70	1007575	0.313981	1007575	535.109
	Standards	S002	2	IL-13	1974417	2.63257	1974417	838.195
	Standards	S002	2	IL-1β	2423301	2.44329	2423301	978.645
	Standards	S002	2	IL-2	2401059	0.249764	2401059	2515.32
	Standards	S002	2	IL-4	1781928	1.33272	1781928	296.246
	Standards	S002	2	IL-6	2234985	2.11592	2234985	1594.14
	Standards	S002	2	IL-8	2111129	0.911378	2111129	1178.89
	Standards	S002	2	TNF-α	814486	6.16249	814486	401.061
	Standards	S003	2	IFN-γ	229156	2.28712	229156	453.607
	Standards	S003	2	IL-10	479022	4.13734	479022	102.773
	Standards	S003	2	IL-12p70	277585	1.58598	277585	127.936
	Standards	S003	2	IL-13	333948	0.962154	333948	149.925
	Standards	S003	2	IL-1β	1142620	1.51562	1142620	186.588
	Standards	S003	2	IL-2	738549	6.98166	738549	391.163
	Standards	S003	2	IL-4	490193	0.0434195	490193	62.9868
	Standards	S003	2	IL-6	592247	1.65241	592247	222.892
	Standards	S003	2	IL-8	607958	0.601548	607958	171.012
	Standards	S003	2	TNF-α	177924	6.14253	177924	88.0515
	Standards	S004	2	IFN-γ	54514	1.42554	54514	109.39
	Standards	S004	2	IL-10	123807	10.4113	123807	24.9108
	Standards	S004	2	IL-12p70	76248	1.29741	76248	34.0095
	Standards	S004	2	IL-13	36985	2.27707	36985	39.4514
	Standards	S004	2	IL-1β	287562	0.707447	287562	36.4956
	Standards	S004	2	IL-2	182231	0.0570402	182231	88.7689
	Standards	S004	2	IL-4	120447	1.9021	120447	15.0173
	Standards	S004	2	IL-6	114309	5.27105	114309	44.3875
	Standards	S004	2	IL-8	134362	3.5697	134362	35.5317
	Standards	S004	2	TNF-α	42461	4.46303	42461	22.0098
	Standards	S005	2	IFN-γ	13388	0.665487	13388	27.3463
	Standards	S005	2	IL-10	31336	5.01184	31336	6.24722
	Standards	S005	2	IL-12p70	18733	1.35514	18733	8.25868
	Standards	S005	2	IL-13	3348	8.40587	3348	9.59761
	Standards	S005	2	IL-1β	71536	0.182867	71536	9.14561
	Standards	S005	2	IL-2	46494	6.07893	46494	23.4214
	Standards	S005	2	IL-4	30380	5.80265	30380	3.86685
	Standards	S005	2	IL-6	24188	6.01047	24188	10.7411
	Standards	S005	2	IL-8	34319	0.925131	34319	9.52484
	Standards	S005	2	TNF-α	9799	5.55641	9799	5.30867
	Standards	S006	2	IFN-γ	3403	2.97182	3403	6.87328
	Standards	S006	2	IL-10	8205	5.90369	8205	1.62154
	Standards	S006	2	IL-12p70	4732	2.33112	4732	2.02796
	Standards	S006	2	IL-13	466	2.73131	466	2.48618
	Standards	S006	2	IL-1β	18105	1.988	18105	2.40198
	Standards	S006	2	IL-2	11571	7.27855	11571	6.0622
	Standards	S006	2	IL-4	7365	4.78125	7365	0.960559
	Standards	S006	2	IL-6	5621	8.12651	5621	2.84456
	Standards	S006	2	IL-8	8094	0.131051	8094	2.38154
	Standards	S006	2	TNF-α	2676	3.17088	2676	1.44301
	Standards	S007	2	IFN-γ	977	2.89501	977	1.74439
	Standards	S007	2	IL-10	2111	7.57016	2111	0.391825
	Standards	S007	2	IL-12p70	1325	3.89723	1325	0.505861
	Standards	S007	2	IL-13	197	11.486	197	0.692003
	Standards	S007	2	IL-1β	4900	2.91501	4900	0.626783
	Standards	S007	2	IL-2	3074	10.376	3074	1.54197
	Standards	S007	2	IL-4	1925	2.75568	1925	0.24825
	Standards	S007	2	IL-6	1508	5.3455	1508	0.821773
	Standards	S007	2	IL-8	2263	6.37427	2263	0.666138
	Standards	S007	2	TNF-α	816	5.11579	816	0.371614
	Standards	S008	2	IFN-γ	415	5.97074	415	0.518023
	Standards	S008	2	IL-10	748	3.78132	748	0.112982
	Standards	S008	2	IL-12p70	497	6.40882	497	0.133797
	Standards	S008	2	IL-13	183	0.387456	183	0.52006
	Standards	S008	2	IL-1β	1777	0.238753	1777	0.172595
	Standards	S008	2	IL-2	1082	2.74478	1082	0.397785
	Standards	S008	2	IL-4	581	0.60905	581	0.0652568
	Standards	S008	2	IL-6	472	2.09735	472	0.23334
	Standards	S008	2	IL-8	705	5.61673	705	0.169038
	Standards	S008	2	TNF-α	361	8.61848	361	0.0931121
	Standards	S009	2	IFN-γ	180	3.1427	180
	Standards	S009	2	IL-10	203	6.63458	203	0.00128793
	Standards	S009	2	IL-12p70	200	14.1421	200	0.00859107
	Standards	S009	2	IL-13	146	11.6237	146
	Standards	S009	2	IL-1β	692	2.86113	692
	Standards	S009	2	IL-2	451	5.95788	451	0.00900887
	Standards	S009	2	IL-4	125	4.52548	125	0.000459996
	Standards	S009	2	IL-6	130	8.19043	130	0.00192888
	Standards	S009	2	IL-8	228	2.79735	228
	Standards	S009	2	TNF-α	216	2.61891	216
	UC3 Only-1	U051	1	IFN-γ	254	NaN	254	1.58209
	UC3 Only-1	U051	1	IL-10	324	NaN	324	0.249911
	UC3 Only-1	U051	1	IL-12p70	224	NaN	224	0.104186
	UC3 Only-1	U051	1	IL-13	407	NaN	407	21.96
	UC3 Only-1	U051	1	IL-1β	737	NaN	737	0.0484466
	UC3 Only-1	U051	1	IL-2	532	NaN	532	0.526609
	UC3 Only-1	U051	1	IL-4	180	NaN	180	0.0821712
	UC3 Only-1	U051	1	IL-6	212	NaN	212	0.61973
	UC3 Only-1	U051	1	IL-8	191336	NaN	191336	504.048
	UC3 Only-1	U051	1	TNF-α	389	NaN	389	1.1092
	UC3 Only-2	U050	1	IFN-γ	347	NaN	347	3.67826
	UC3 Only-2	U050	1	IL-10	337	NaN	337	0.277154
	UC3 Only-2	U050	1	IL-12p70	244	NaN	244	0.195368
	UC3 Only-2	U050	1	IL-13	349	NaN	349	18.7954
	UC3 Only-2	U050	1	IL-1β	669	NaN	669	0
	UC3 Only-2	U050	1	IL-2	463	NaN	463	0.0362096
	UC3 Only-2	U050	1	IL-4	175	NaN	175	0.0747407
	UC3 Only-2	U050	1	IL-6	216	NaN	216	0.648639
	UC3 Only-2	U050	1	IL-8	136706	NaN	136706	361.398
	UC3 Only-2	U050	1	TNF-α	290	NaN	290	0.473187
	UC3 Only-3	U004	1	IFN-γ	362	NaN	362	4.01317
	UC3 Only-3	U004	1	IL-10	287	NaN	287	0.172178
	UC3 Only-3	U004	1	IL-12p70	243	NaN	243	0.190815
	UC3 Only-3	U004	1	IL-13	308	NaN	308	16.2962
	UC3 Only-3	U004	1	IL-1β	652	NaN	652	0
	UC3 Only-3	U004	1	IL-2	483	NaN	483	0.185618
	UC3 Only-3	U004	1	IL-4	178	NaN	178	0.0792015
	UC3 Only-3	U004	1	IL-6	192	NaN	192	0.472605
	UC3 Only-3	U004	1	IL-8	147889	NaN	147889	390.453
	UC3 Only-3	U004	1	TNF-α	373	NaN	373	1.00789
	UC3+ Armed SpyCAR-1	U008	1	IFN-γ	662761	NaN	662761	1.33637e+06
	UC3+ Armed SpyCAR-1	U008	1	IL-10	2983	NaN	2983	568.943
	UC3+ Armed SpyCAR-1	U008	1	IL-12p70	200	NaN	200
	UC3+ Armed SpyCAR-1	U008	1	IL-13	245	NaN	245	1176.06
	UC3+ Armed SpyCAR-1	U008	1	IL-1β	652	NaN	652
	UC3+ Armed SpyCAR-1	U008	1	IL-2	74742	NaN	74742	37072.3
	UC3+ Armed SpyCAR-1	U008	1	IL-4	603	NaN	603	68.3931
	UC3+ Armed SpyCAR-1	U008	1	IL-6	446	NaN	446	217.134
	UC3+ Armed SpyCAR-1	U008	1	IL-8	7587	NaN	7587	2236.71
	UC3+ Armed SpyCAR-1	U008	1	TNF-α	20503	NaN	20503	10890.4
	UC3+ Armed SpyCAR-2	U056	1	IFN-γ	458	NaN	458	1.25338e+06
	UC3+ Armed SpyCAR-2	U056	1	IL-10	304	NaN	304	20.7933
	UC3+ Armed SpyCAR-2	U056	1	IL-12p70	225	NaN	225	10.8753
	UC3+ Armed SpyCAR-2	U056	1	IL-13	203	NaN	203	781.019
	UC3+ Armed SpyCAR-2	U056	1	IL-1β	685	NaN	685
	UC3+ Armed SpyCAR-2	U056	1	IL-2	610	NaN	610	36581.6
	UC3+ Armed SpyCAR-2	U056	1	IL-4	173	NaN	173	7.17625
	UC3+ Armed SpyCAR-2	U056	1	IL-6	160	NaN	160	22.4043
	UC3+ Armed SpyCAR-2	U056	1	IL-8	258	NaN	258	10.7026
	UC3+ Armed SpyCAR-2	U056	1	TNF-α	311	NaN	311	10970.9
	UC3+ Armed SpyCAR-3	U057	1	IFN-γ	583338	NaN	583338	1.17038e+06
	UC3+ Armed SpyCAR-3	U057	1	IL-10	2996	NaN	2996	571.579
	UC3+ Armed SpyCAR-3	U057	1	IL-12p70	182	NaN	182
	UC3+ Armed SpyCAR-3	U057	1	IL-13	246	NaN	246	1184.24
	UC3+ Armed SpyCAR-3	U057	1	IL-1β	665	NaN	665
	UC3+ Armed SpyCAR-3	U057	1	IL-2	72702	NaN	72702	36091
	UC3+ Armed SpyCAR-3	U057	1	IL-4	456	NaN	456	47.8142
	UC3+ Armed SpyCAR-3	U057	1	IL-6	416	NaN	416	198.252
	UC3+ Armed SpyCAR-3	U057	1	IL-8	5852	NaN	5852	1736.08
	UC3+ Armed SpyCAR-3	U057	1	TNF-α	20816	NaN	20816	11051.4
	UC3+ Un-rmed SpyCAR-1	U063	1	IFN-γ	1073	NaN	1073	195.109
	UC3+ Un-rmed SpyCAR-1	U063	1	IL-10	387	NaN	387	3.81681
	UC3+ Un-rmed SpyCAR-1	U063	1	IL-12p70	210	NaN	210	0.401255
	UC3+ Un-rmed SpyCAR-1	U063	1	IL-13	192	NaN	192	65.0729
	UC3+ Un-rmed SpyCAR-1	U063	1	IL-1β	672	NaN	672
	UC3+ Un-rmed SpyCAR-1	U063	1	IL-2	475	NaN	475	1.27313
	UC3+ Un-rmed SpyCAR-1	U063	1	IL-4	162	NaN	162	0.553108
	UC3+ Un-rmed SpyCAR-1	U063	1	IL-6	157	NaN	157	1.99402
	UC3+ Un-rmed SpyCAR-1	U063	1	IL-8	39209	NaN	39209	1081.9
	UC3+ Un-rmed SpyCAR-1	U063	1	TNF-α	401	NaN	401	11.8491
	UC3+ Un-rmed SpyCAR-2	U062	1	IFN-γ	1195	NaN	1195	221.302
	UC3+ Un-rmed SpyCAR-2	U062	1	IL-10	404	NaN	404	4.17143
	UC3+ Un-rmed SpyCAR-2	U062	1	IL-12p70	198	NaN	198
	UC3+ Un-rmed SpyCAR-2	U062	1	IL-13	202	NaN	202	76.9859
	UC3+ Un-rmed SpyCAR-2	U062	1	IL-1β	679	NaN	679
	UC3+ Un-rmed SpyCAR-2	U062	1	IL-2	407	NaN	407	0
	UC3+ Un-rmed SpyCAR-2	U062	1	IL-4	173	NaN	173	0.717625
	UC3+ Un-rmed SpyCAR-2	U062	1	IL-6	139	NaN	139	0.399943
	UC3+ Un-rmed SpyCAR-2	U062	1	IL-8	22104	NaN	22104	625.526
	UC3+ Un-rmed SpyCAR-2	U062	1	TNF-α	487	NaN	487	17.2178
	UC3+ Un-rmed SpyCAR-3	U014	1	IFN-γ	1115	NaN	1115	204.135
	UC3+ Un-rmed SpyCAR-3	U014	1	IL-10	308	NaN	308	2.16336
	UC3+ Un-rmed SpyCAR-3	U014	1	IL-12p70	231	NaN	231	1.36132
	UC3+ Un-rmed SpyCAR-3	U014	1	IL-13	177	NaN	177	43.1958
	UC3+ Un-rmed SpyCAR-3	U014	1	IL-1β	697	NaN	697
	UC3+ Un-rmed SpyCAR-3	U014	1	IL-2	458	NaN	458	0
	UC3+ Un-rmed SpyCAR-3	U014	1	IL-4	173	NaN	173	0.717625
	UC3+ Un-rmed SpyCAR-3	U014	1	IL-6	156	NaN	156	1.9111
	UC3+ Un-rmed SpyCAR-3	U014	1	IL-8	25709	NaN	25709	722.711
	UC3+ Un-rmed SpyCAR-3	U014	1	TNF-α	393	NaN	393	11.3446
	UC3- Non-transduced T cell-1	U070	1	IFN-γ	1165	NaN	1165	214.868
	UC3- Non-transduced T cell-1	U070	1	IL-10	306	NaN	306	2.12135
	UC3- Non-transduced T cell-1	U070	1	IL-12p70	238	NaN	238	1.68041
	UC3- Non-transduced T cell-1	U070	1	IL-13	213	NaN	213	88.6786
	UC3- Non-transduced T cell-1	U070	1	IL-1β	703	NaN	703
	UC3- Non-transduced T cell-1	U070	1	IL-2	422	NaN	422	0
	UC3- Non-transduced T cell-1	U070	1	IL-4	147	NaN	147	0.326223
	UC3- Non-transduced T cell-1	U070	1	IL-6	154	NaN	154	1.74399
	UC3- Non-transduced T cell-1	U070	1	IL-8	26378	NaN	26378	740.674
	UC3- Non-transduced T cell-1	U070	1	TNF-α	473	NaN	473	16.3497
	UC3- Non-transduced T cell-2	U030	1	IFN-γ	1669	NaN	1669	322.459
	UC3- Non-transduced T cell-2	U030	1	IL-10	277	NaN	277	1.51108
	UC3- Non-transduced T cell-2	U030	1	IL-12p70	207	NaN	207	0.26348
	UC3- Non-transduced T cell-2	U030	1	IL-13	195	NaN	195	68.8066
	UC3- Non-transduced T cell-2	U030	1	IL-1β	721	NaN	721	0.170211
	UC3- Non-transduced T cell-2	U030	1	IL-2	509	NaN	509	3.68997
	UC3- Non-transduced T cell-2	U030	1	IL-4	130	NaN	130	0.0621022
	UC3- Non-transduced T cell-2	U030	1	IL-6	190	NaN	190	4.57619
	UC3- Non-transduced T cell-2	U030	1	IL-8	19031	NaN	19031	542.085
	UC3- Non-transduced T cell-2	U030	1	TNF-α	553	NaN	553	21.2848
	UC3- Non-transduced T cell-3	U071	1	IFN-γ	1526	NaN	1526	292.031
	UC3- Non-transduced T cell-3	U071	1	IL-10	268	NaN	268	1.32118
	UC3- Non-transduced T cell-3	U071	1	IL-12p70	193	NaN	193
	UC3- Non-transduced T cell-3	U071	1	IL-13	186	NaN	186	57.0799
	UC3- Non-transduced T cell-3	U071	1	IL-1β	618	NaN	618
	UC3- Non-transduced T cell-3	U071	1	IL-2	429	NaN	429	0
	UC3- Non-transduced T cell-3	U071	1	IL-4	176	NaN	176	0.762285
	UC3- Non-transduced T cell-3	U071	1	IL-6	144	NaN	144	0.873556
	UC3- Non-transduced T cell-3	U071	1	IL-8	19945	NaN	19945	566.967
	UC3- Non-transduced T cell-3	U071	1	TNF-α	460	NaN	460	15.5418
