# Supplementary material for: Transient CAR T cells with specificity to oncofetal glycosaminoglycans in solid tumors
Source: EMBO Mol Med. 2024 Oct 15;16(11):8. doi: 10.1038/s44321-024-00153-8 (PMC11554890; doi:10.1038/s44321-024-00153-8)
Supplement: Supplementary file 4 — Source data Fig. 3 [file 44321_2024_153_MOESM4_ESM.zip › Figure_3_-source_data/Figure 3 -source data/3B source data/Source data- 3B-MG63.xlsx]

## Sheet: Cytotoxicity
Vessel Name: NK 02092021 MG63 SPYCAR cytotoxicity
Metric: Red Area Per Well Normalized to 0d0h0m
Cell Type:
Passage: 0
Notes:
Analysis: MG63 02082021-2
Date Time	Elapsed	MG63 alone	MG63+200nM VAR2	SPYCAR:MG63 1:1-0nM	Non transduced:MG63 1:1-0nM	SPYCAR:MG63 1:1- 200nM	Non transduced:MG63 1:1- 200nM	MG63 alone (Std Err Img)	MG63+200nM VAR2 (Std Err Img)	SPYCAR:MG63 1:1-0nM (Std Err Img)	Non transduced:MG63 1:1-0nM (Std Err Img)	SPYCAR:MG63 1:1- 200nM (Std Err Img)	Non transduced:MG63 1:1- 200nM (Std Err Img)
2021-09-02 23:38:00	0	1	1	1	1	1	1	0	0	0	0	0	0
2021-09-03 05:38:00	6	1.23802	1.25385	1.17394	1.17843	1.16468	1.18475	0.00601696	0.00887291	0.00700914	0.00590099	0.00773339	0.00681819
2021-09-03 11:38:00	12	1.45435	1.47904	1.34486	1.34908	1.26312	1.36935	0.00946353	0.0122085	0.00518951	0.00653932	0.0123062	0.00822208
2021-09-03 17:38:00	18	1.7329	1.76992	1.57129	1.58104	1.3716	1.60699	0.0122798	0.0152213	0.0078418	0.00965134	0.0195514	0.00923195
2021-09-03 23:38:00	24	2.08797	2.1353	1.8583	1.87705	1.41884	1.90195	0.0166335	0.0199476	0.0113791	0.0116732	0.0288973	0.012557
2021-09-04 05:38:00	30	2.49405	2.54989	2.20271	2.234	1.33533	2.26425	0.0206074	0.0223714	0.0163668	0.0171235	0.0397587	0.0169673
2021-09-04 11:38:00	36	2.95083	3.03	2.61801	2.6727	1.22657	2.71378	0.0277574	0.0240748	0.0222817	0.0219538	0.0502399	0.0213067
2021-09-04 17:38:00	42	3.39966	3.54403	3.09516	3.15146	1.11753	3.21396	0.0379777	0.0283542	0.0293932	0.0308424	0.0567406	0.0266792
2021-09-04 23:38:00	48	3.83041	4.03687	3.62538	3.72199	1.01587	3.80009	0.0500388	0.0422615	0.0380389	0.0509475	0.0651622	0.0319419
2021-09-05 05:38:00	54	4.09375	4.35312	4.11459	4.23924	0.915675	4.32525	0.0627409	0.0575399	0.045387	0.0630181	0.0664274	0.0455259
2021-09-05 11:38:00	60	4.26589	4.55929	4.59192	4.7533	0.814517	4.87394	0.0753092	0.0738343	0.0558488	0.0873539	0.0702678	0.0579371
2021-09-05 17:38:00	66	4.37629	4.69538	5.03205	5.22515	0.73583	5.37313	0.0865179	0.0843426	0.0671802	0.112586	0.0734732	0.0714113
2021-09-05 23:38:00	72	4.48567	4.852	5.45965	5.67348	0.656083	5.83531	0.0882525	0.0929091	0.0771773	0.134335	0.0698856	0.0845933
2021-09-06 05:38:00	78	4.46168	4.85858	5.6983	5.91108	0.569563	6.12745	0.0902868	0.0997632	0.085336	0.155842	0.0684832	0.0999609
2021-09-06 11:38:00	84	4.53626	4.91828	5.78407	6.01036	0.481441	6.24269	0.0923075	0.102813	0.0879712	0.163084	0.0657578	0.108898
2021-09-06 17:38:00	90	4.60951	5.05293	5.8136	6.10045	0.400869	6.34519	0.103363	0.110848	0.0924699	0.173502	0.0587504	0.115077
2021-09-06 23:38:00	96	4.64828	5.00489	5.82824	6.10029	0.295259	6.37611	0.101337	0.115508	0.0887954	0.177112	0.0487187	0.123284
2021-09-07 05:38:00	102	4.55377	4.92369	5.79537	6.08433	0.219526	6.35715	0.100606	0.114203	0.0926559	0.178634	0.0389591	0.126116
2021-09-07 11:38:00	108	4.47558	4.83282	5.74524	6.06795	0.160763	6.3574	0.101226	0.112859	0.0940769	0.178689	0.0276071	0.129792
2021-09-07 17:38:00	114	4.39668	4.7523	5.72618	6.03668	0.118233	6.3417	0.102206	0.109754	0.0910146	0.179714	0.0219283	0.130724
2021-09-07 23:38:00	120	4.40238	4.75328	5.77167	6.06926	0.0897133	6.38897	0.103558	0.11171	0.0904384	0.185529	0.0179233	0.134386
2021-09-08 05:38:00	126	4.35805	4.66996	5.75764	6.03627	0.0707244	6.35448	0.106333	0.111172	0.0921322	0.185725	0.0145595	0.135679
2021-09-08 11:38:00	132	4.30515	4.57304	5.73074	5.97006	0.0557566	6.29717	0.103973	0.109184	0.092379	0.182189	0.0113974	0.131765
2021-09-08 17:38:00	138	4.23657	4.47185	5.67802	5.89926	0.0431479	6.20745	0.103005	0.106943	0.0926473	0.181098	0.00797796	0.131123
2021-09-08 23:38:00	144	4.23713	4.46923	5.67766	5.87562	0.0353528	6.17166	0.103081	0.107351	0.0934029	0.176842	0.00639876	0.131292
2021-09-09 05:38:00	150	4.13685	4.35929	5.58947	5.78888	0.0286482	6.05543	0.10116	0.104833	0.0941955	0.174191	0.00591217	0.127556
2021-09-09 11:38:00	156	4.04462	4.25583	5.50585	5.69931	0.0241632	5.93679	0.0983481	0.102877	0.0926596	0.171093	0.00537551	0.124543
