# Supplementary material for: Transient CAR T cells with specificity to oncofetal glycosaminoglycans in solid tumors
Source: EMBO Mol Med. 2024 Oct 15;16(11):8. doi: 10.1038/s44321-024-00153-8 (PMC11554890; doi:10.1038/s44321-024-00153-8)
Supplement: Supplementary file 4 — Source data Fig. 3 [file 44321_2024_153_MOESM4_ESM.zip › Figure_3_-source_data/Figure 3 -source data/3B source data/Source data-3B-UM-UC3.xlsx]

## Sheet: conc-UC3
Vessel Name: NK25082021 UC3 Spy
Metric: Red Area Per Well Normalized to 0d0h0m
Cell Type:
Passage: 0
Notes:
Analysis: Spy-UC3 28082021
Date Time	Elapsed	SPYCAR:UC3 -0nM	SPYCAR:UC3 -25nM	SPYCAR:UC3 -12nM	SPYCAR:UC3 -50nM	SPYCAR:UC3 -100nM	SPYCAR:UC3 -200nM	SPYCAR:UC3 -0nM (Std Err Img)	SPYCAR:UC3 -25nM (Std Err Img)	SPYCAR:UC3 -12nM (Std Err Img)	SPYCAR:UC3 -50nM (Std Err Img)	SPYCAR:UC3 -100nM (Std Err Img)	SPYCAR:UC3 -200nM (Std Err Img)
2021-08-25 20:42:00	0	1	1	1	1	1	1	0	0	0	0	0	0
2021-08-26 08:42:00	12	1.25365	1.25707	1.26203	1.24093	1.21979	1.18558	0.00817531	0.0108211	0.0111871	0.014248	0.0170565	0.0116798
2021-08-26 20:42:00	24	1.7534	1.76153	1.75514	1.69219	1.5963	1.43042	0.0160725	0.0251951	0.0257886	0.0310055	0.0463132	0.0265181
2021-08-27 08:42:00	36	2.53634	2.53991	2.53554	2.36968	2.15313	1.77181	0.0354171	0.0564815	0.0522764	0.0627256	0.0948362	0.0505997
2021-08-27 20:42:00	48	3.79489	3.7122	3.71561	3.42855	2.95044	2.21632	0.0614628	0.100308	0.0886267	0.106991	0.178837	0.0807571
2021-08-28 08:42:00	60	5.08897	4.92116	4.93825	4.50691	3.76181	2.6556	0.0933813	0.150239	0.104093	0.141045	0.236561	0.117171
2021-08-28 20:42:00	72	5.83185	5.59356	5.6054	5.09443	4.25682	2.95125	0.11116	0.174755	0.113368	0.148763	0.246988	0.1299
2021-08-29 08:42:00	84	6.46047	6.0904	6.15079	5.53188	4.57271	3.15438	0.143116	0.20863	0.1292	0.161142	0.242358	0.133984
2021-08-29 20:42:00	96	6.4594	6.0509	6.13936	5.52864	4.43335	2.99406	0.166451	0.215884	0.128415	0.169674	0.211676	0.123609
2021-08-30 08:42:00	108	6.18584	5.79552	5.93483	5.28702	4.28257	2.7672	0.168171	0.223625	0.128724	0.178014	0.208638	0.107298
2021-08-30 20:42:00	120	6.221	5.83135	5.98361	5.22799	4.24228	2.6936	0.174027	0.231192	0.129287	0.172972	0.223678	0.105874
2021-08-31 08:42:00	132	6.05249	5.64853	5.84902	5.03013	4.04926	2.42901	0.182462	0.243929	0.144663	0.191137	0.252913	0.0922543
2021-08-31 20:42:00	144	5.93159	5.53089	5.77315	4.87191	3.93137	2.25046	0.176165	0.235852	0.140066	0.177696	0.26502	0.0791949
2021-09-01 08:42:00	156	5.9409	5.52703	5.76552	4.82401	3.88408	2.12981	0.184332	0.247378	0.142207	0.187046	0.274776	0.0819546
2021-09-01 20:42:00	168	5.93292	5.48147	5.74844	4.73487	3.79734	2.00009	0.190348	0.246793	0.145964	0.181571	0.288263	0.0785207
2021-09-02 08:42:00	180	6.02018	5.53397	5.81933	4.7074	3.75753	1.90829	0.198816	0.258402	0.161078	0.173969	0.299883	0.0755912
2021-09-02 20:42:00	192	6.16884	5.62643	5.94325	4.72056	3.77948	1.82766	0.211316	0.269819	0.168508	0.173942	0.323414	0.0718265

## Sheet: Cytotoxicity UC3-1
Vessel Name: NK25082021 UC3 Spy
Metric: Red Area Per Well Normalized to 0d0h0m
Cell Type:
Passage: 0
Notes:
Analysis: Spy-UC3 28082021
Date Time	Elapsed	UC3 alone	UC3+200nM VAR2	SPYCAR:UC3 1:1-0nM	Non transduced:UC3 1:1-0nM	SPYCAR:UC3 1:1-200nM	Non transduced:UC3 1:1-200nM	UC3 alone (Std Err Img)	UC3+200nM VAR2 (Std Err Img)	SPYCAR:UC3 1:1-0nM (Std Err Img)	Non transduced:UC3 1:1-0nM (Std Err Img)	SPYCAR:UC3 1:1-200nM (Std Err Img)	Non transduced:UC3 1:1-200nM (Std Err Img)
2021-08-25 20:42:00	0	1	1	1	1	1	1	0	0	0	0	0	0
2021-08-26 08:42:00	12	1.24062	1.23283	1.26106	1.25193	1.2465	1.25006	0.0119112	0.00968401	0.0110632	0.0127103	0.00967067	0.0141703
2021-08-26 20:42:00	24	1.73196	1.71568	1.79088	1.77994	1.69744	1.75387	0.0261143	0.0225451	0.0234502	0.0288618	0.0201415	0.0279466
2021-08-27 08:42:00	36	2.63733	2.60252	2.74126	2.74614	2.42625	2.68055	0.0507446	0.0429509	0.0417027	0.0572858	0.0437663	0.0648265
2021-08-27 20:42:00	48	4.12314	4.00935	4.25606	4.34598	3.37494	4.17855	0.0937668	0.10309	0.0809695	0.116787	0.0887694	0.105006
2021-08-28 08:42:00	60	5.59318	5.46764	5.69276	6.05094	4.05111	5.71311	0.15662	0.194515	0.123584	0.185772	0.129513	0.136444
2021-08-28 20:42:00	72	6.32628	6.22112	6.37298	6.98152	4.09334	6.55839	0.205136	0.282785	0.147506	0.215738	0.152874	0.162605
2021-08-29 08:42:00	84	6.85019	6.77109	6.91399	7.79643	3.90833	7.19759	0.24333	0.348616	0.179512	0.247447	0.173812	0.204251
2021-08-29 20:42:00	96	6.87829	6.82367	6.84438	7.90043	3.37642	7.30731	0.254713	0.371583	0.19338	0.264518	0.178767	0.238716
2021-08-30 08:42:00	108	6.84091	6.76711	6.69721	7.88656	2.81703	7.32364	0.257511	0.376707	0.203777	0.277233	0.181648	0.262617
2021-08-30 20:42:00	120	6.99295	6.88264	6.8617	8.09701	2.46261	7.55732	0.276313	0.394404	0.210668	0.287996	0.181078	0.290551
2021-08-31 08:42:00	132	6.79187	6.68341	6.74809	7.95023	2.0126	7.44914	0.265516	0.373752	0.219998	0.303727	0.160907	0.316364
2021-08-31 20:42:00	144	6.7479	6.56837	6.6717	7.89273	1.72215	7.36855	0.276125	0.378091	0.217334	0.314114	0.144284	0.320279
2021-09-01 08:42:00	156	6.85484	6.616	6.74185	7.95974	1.52332	7.45969	0.281232	0.38323	0.224473	0.322862	0.136124	0.339828
