# Supplementary material for: Transient CAR T cells with specificity to oncofetal glycosaminoglycans in solid tumors
Source: EMBO Mol Med. 2024 Oct 15;16(11):8. doi: 10.1038/s44321-024-00153-8 (PMC11554890; doi:10.1038/s44321-024-00153-8)
Supplement: Supplementary file 5 — Source data Fig. 4 [file 44321_2024_153_MOESM5_ESM.zip]

Archive with 10 entries (8 files):
- Figure4- source data/4 B source data/
- Figure4- source data/4 B source data/Source data- 4B- UMUC3.pzfx
- Figure4- source data/4 B source data/Source data- 4B-MG63.pzfx
- Figure4- source data/4 B source data/Source data- 4B-UMUC3.xlsx
- Figure4- source data/4 B source data/Source data-4B-MG63.xlsx
- Figure4- source data/4C source data/
- Figure4- source data/4C source data/Source data- UM-UC3-4C-prism.pzfx
- Figure4- source data/4C source data/Source data-MG63- 4C-prism.pzfx
- Figure4- source data/4C source data/source data-MG63-4C.xlsx
- Figure4- source data/4C source data/source data-UC3-4C.xlsx
