# Supplementary material for: Transient CAR T cells with specificity to oncofetal glycosaminoglycans in solid tumors
Source: EMBO Mol Med. 2024 Oct 15;16(11):8. doi: 10.1038/s44321-024-00153-8 (PMC11554890; doi:10.1038/s44321-024-00153-8)
Supplement: Supplementary file 5 — Source data Fig. 4 [file 44321_2024_153_MOESM5_ESM.zip › Figure4- source data/4 B source data/Source data- 4B-UMUC3.xlsx]

## Sheet: conc-UC3
Vessel Name: NK25082021 UC3 Spy
Metric: Red Area Per Well Normalized to 0d0h0m
Cell Type:
Passage: 0
Notes:
Analysis: Spy-UC3 28082021
Date Time	Elapsed	SPYCAR:UC3 -0nM	SPYCAR:UC3 -25nM	SPYCAR:UC3 -12nM	SPYCAR:UC3 -50nM	SPYCAR:UC3 -100nM	SPYCAR:UC3 -200nM	SPYCAR:UC3 -0nM (Std Err Img)	SPYCAR:UC3 -25nM (Std Err Img)	SPYCAR:UC3 -12nM (Std Err Img)	SPYCAR:UC3 -50nM (Std Err Img)	SPYCAR:UC3 -100nM (Std Err Img)	SPYCAR:UC3 -200nM (Std Err Img)
2021-08-25 20:42:00	0	1	1	1	1	1	1	0	0	0	0	0	0
2021-08-26 08:42:00	12	1.25365	1.25707	1.26203	1.24093	1.21979	1.18558	0.00817531	0.0108211	0.0111871	0.014248	0.0170565	0.0116798
2021-08-26 20:42:00	24	1.7534	1.76153	1.75514	1.69219	1.5963	1.43042	0.0160725	0.0251951	0.0257886	0.0310055	0.0463132	0.0265181
2021-08-27 08:42:00	36	2.53634	2.53991	2.53554	2.36968	2.15313	1.77181	0.0354171	0.0564815	0.0522764	0.0627256	0.0948362	0.0505997
2021-08-27 20:42:00	48	3.79489	3.7122	3.71561	3.42855	2.95044	2.21632	0.0614628	0.100308	0.0886267	0.106991	0.178837	0.0807571
2021-08-28 08:42:00	60	5.08897	4.92116	4.93825	4.50691	3.76181	2.6556	0.0933813	0.150239	0.104093	0.141045	0.236561	0.117171
2021-08-28 20:42:00	72	5.83185	5.59356	5.6054	5.09443	4.25682	2.95125	0.11116	0.174755	0.113368	0.148763	0.246988	0.1299
2021-08-29 08:42:00	84	6.46047	6.0904	6.15079	5.53188	4.57271	3.15438	0.143116	0.20863	0.1292	0.161142	0.242358	0.133984
2021-08-29 20:42:00	96	6.4594	6.0509	6.13936	5.52864	4.43335	2.99406	0.166451	0.215884	0.128415	0.169674	0.211676	0.123609
2021-08-30 08:42:00	108	6.18584	5.79552	5.93483	5.28702	4.28257	2.7672	0.168171	0.223625	0.128724	0.178014	0.208638	0.107298
2021-08-30 20:42:00	120	6.221	5.83135	5.98361	5.22799	4.24228	2.6936	0.174027	0.231192	0.129287	0.172972	0.223678	0.105874
2021-08-31 08:42:00	132	6.05249	5.64853	5.84902	5.03013	4.04926	2.42901	0.182462	0.243929	0.144663	0.191137	0.252913	0.0922543
2021-08-31 20:42:00	144	5.93159	5.53089	5.77315	4.87191	3.93137	2.25046	0.176165	0.235852	0.140066	0.177696	0.26502	0.0791949
2021-09-01 08:42:00	156	5.9409	5.52703	5.76552	4.82401	3.88408	2.12981	0.184332	0.247378	0.142207	0.187046	0.274776	0.0819546
2021-09-01 20:42:00	168	5.93292	5.48147	5.74844	4.73487	3.79734	2.00009	0.190348	0.246793	0.145964	0.181571	0.288263	0.0785207
2021-09-02 08:42:00	180	6.02018	5.53397	5.81933	4.7074	3.75753	1.90829	0.198816	0.258402	0.161078	0.173969	0.299883	0.0755912
2021-09-02 20:42:00	192	6.16884	5.62643	5.94325	4.72056	3.77948	1.82766	0.211316	0.269819	0.168508	0.173942	0.323414	0.0718265
