# Supplementary material for: Transient CAR T cells with specificity to oncofetal glycosaminoglycans in solid tumors
Source: EMBO Mol Med. 2024 Oct 15;16(11):8. doi: 10.1038/s44321-024-00153-8 (PMC11554890; doi:10.1038/s44321-024-00153-8)
Supplement: Supplementary file 5 — Source data Fig. 4 [file 44321_2024_153_MOESM5_ESM.zip › Figure4- source data/4 B source data/Source data-4B-MG63.xlsx]

## Sheet: VAR2 concentration 1-1
Vessel Name: NK 02092021 MG63 SPYCAR cytotoxicity
Metric: Red Area Per Well Normalized to 0d0h0m
Cell Type:
Passage: 0
Notes:
Analysis: MG63 02082021-2
Date Time	Elapsed	SPYCAR:MG63 1:1-0nM	SPYCAR:MG63 1:1- 12nM	SPYCAR:MG63 11:1-25nM	SPYCAR:MG63 1:1- 50nM	SPYCAR:MG63 1:1- 100nM	SPYCAR:MG63 1:1- 200nM	SPYCAR:MG63 1:1-0nM (Std Err Img)	SPYCAR:MG63 1:1- 12nM (Std Err Img)	SPYCAR:MG63 11:1-25nM (Std Err Img)	SPYCAR:MG63 1:1- 50nM (Std Err Img)	SPYCAR:MG63 1:1- 100nM (Std Err Img)	SPYCAR:MG63 1:1- 200nM (Std Err Img)
2021-09-02 23:38:00	0	1	1	1	1	1	1	0	0	0	0	0	0
2021-09-03 05:38:00	6	1.17394	1.17985	1.17844	1.18516	1.17182	1.16468	0.00700914	0.00621224	0.00743385	0.00724833	0.00507012	0.00773339
2021-09-03 11:38:00	12	1.34486	1.35846	1.34449	1.34499	1.30515	1.26312	0.00518951	0.00940333	0.00511764	0.00971524	0.0057581	0.0123062
2021-09-03 17:38:00	18	1.57129	1.57362	1.56609	1.55026	1.47071	1.3716	0.0078418	0.0135632	0.00833602	0.0128722	0.0102575	0.0195514
2021-09-03 23:38:00	24	1.8583	1.86892	1.85311	1.8177	1.63479	1.41884	0.0113791	0.0198506	0.011196	0.0192045	0.0207031	0.0288973
2021-09-04 05:38:00	30	2.20271	2.20803	2.17514	2.08191	1.71926	1.33533	0.0163668	0.0257485	0.0140743	0.0315443	0.0403268	0.0397587
2021-09-04 11:38:00	36	2.61801	2.62475	2.5835	2.37499	1.75564	1.22657	0.0222817	0.0296454	0.0179093	0.0526265	0.0660323	0.0502399
2021-09-04 17:38:00	42	3.09516	3.09982	3.01686	2.65477	1.73142	1.11753	0.0293932	0.0366387	0.026754	0.0789429	0.085877	0.0567406
2021-09-04 23:38:00	48	3.62538	3.64435	3.5133	2.9312	1.67659	1.01587	0.0380389	0.0460276	0.039617	0.110492	0.0999577	0.0651622
2021-09-05 05:38:00	54	4.11459	4.13466	3.96995	3.13569	1.59683	0.915675	0.045387	0.0548694	0.0531126	0.134776	0.107389	0.0664274
2021-09-05 11:38:00	60	4.59192	4.63403	4.43084	3.31191	1.52639	0.814517	0.0558488	0.0694757	0.0681578	0.151951	0.112656	0.0702678
2021-09-05 17:38:00	66	5.03205	5.07926	4.85704	3.42842	1.47147	0.73583	0.0671802	0.0819131	0.080201	0.161729	0.121626	0.0734732
2021-09-05 23:38:00	72	5.45965	5.51482	5.26852	3.56867	1.42156	0.656083	0.0771773	0.0993451	0.0852579	0.166748	0.126185	0.0698856
2021-09-06 05:38:00	78	5.6983	5.78003	5.55404	3.56442	1.29909	0.569563	0.085336	0.110851	0.0951587	0.173179	0.12963	0.0684832
2021-09-06 11:38:00	84	5.78407	5.8813	5.70262	3.50265	1.18833	0.481441	0.0879712	0.111863	0.0957419	0.179572	0.134421	0.0657578
2021-09-06 17:38:00	90	5.8136	5.95859	5.78112	3.4197	1.11168	0.400869	0.0924699	0.11663	0.0982973	0.177955	0.140695	0.0587504
2021-09-06 23:38:00	96	5.82824	5.9221	5.69578	3.2219	1.00695	0.295259	0.0887954	0.112278	0.0939547	0.169887	0.139199	0.0487187
2021-09-07 05:38:00	102	5.79537	5.89489	5.64005	3.07899	0.929649	0.219526	0.0926559	0.11307	0.0942612	0.162927	0.141485	0.0389591
2021-09-07 11:38:00	108	5.74524	5.86818	5.58661	2.95847	0.86642	0.160763	0.0940769	0.113307	0.0956386	0.157227	0.142234	0.0276071
2021-09-07 17:38:00	114	5.72618	5.8399	5.55391	2.88139	0.816814	0.118233	0.0910146	0.110644	0.0938849	0.151334	0.14253	0.0219283
2021-09-07 23:38:00	120	5.77167	5.88137	5.58912	2.84118	0.775532	0.0897133	0.0904384	0.109915	0.0945881	0.149533	0.141575	0.0179233
2021-09-08 05:38:00	126	5.75764	5.86232	5.59732	2.78207	0.731392	0.0707244	0.0921322	0.108873	0.0938923	0.147001	0.140247	0.0145595
2021-09-08 11:38:00	132	5.73074	5.83003	5.62132	2.7404	0.703785	0.0557566	0.092379	0.104932	0.0925603	0.145192	0.140464	0.0113974
2021-09-08 17:38:00	138	5.67802	5.77242	5.61792	2.70487	0.70029	0.0431479	0.0926473	0.101364	0.0927665	0.139746	0.142527	0.00797796
2021-09-08 23:38:00	144	5.67766	5.76323	5.63092	2.71495	0.704535	0.0353528	0.0934029	0.10036	0.0923776	0.136225	0.145908	0.00639876
2021-09-09 05:38:00	150	5.58947	5.67268	5.5574	2.71187	0.699199	0.0286482	0.0941955	0.0971187	0.0921179	0.135188	0.147656	0.00591217
2021-09-09 11:38:00	156	5.50585	5.58526	5.46032	2.72358	0.701207	0.0241632	0.0926596	0.0938234	0.0922696	0.132716	0.146473	0.00537551
