# Supplementary material for: Transient CAR T cells with specificity to oncofetal glycosaminoglycans in solid tumors
Source: EMBO Mol Med. 2024 Oct 15;16(11):8. doi: 10.1038/s44321-024-00153-8 (PMC11554890; doi:10.1038/s44321-024-00153-8)
Supplement: Supplementary file 5 — Source data Fig. 4 [file 44321_2024_153_MOESM5_ESM.zip › Figure4- source data/4C source data/source data-MG63-4C.xlsx]

## Sheet: MG63
MG63
Vessel Name: 03122021-NK- SpyCAR MG63
Metric: Red Area Per Well Normalized to 0d0h0m
Cell Type:
Passage: 0
Notes:
Analysis: NK SpyCAR:MG63 03122021
	Elapsed	SpyCAR:MG63 1:10+ VAR2 (A1)	SpyCAR:MG63 1:10+ VAR2 (A2)	SpyCAR:MG63 1:10+ VAR2 (A3)	SpyCAR:MG63 1:10 no VAR2 (A4)	SpyCAR:MG63 1:10 no VAR2 (A5)	SpyCAR:MG63 1:10 no VAR2 (A6)	NT:MG63 1:10 +VAR2 (A7)	NT:MG63 1:10 +VAR2 (A8)	NT:MG63 1:10 +VAR2 (A9)	NT:MG63 1:10 No VAR2 (A10)	NT:MG63 1:10 No VAR2 (A11)	NT:MG63 1:10 No VAR2 (A12)	SpyCAR:MG63 10:1+ VAR2 (B1)	SpyCAR:MG63 10:1+ VAR2 (B2)	SpyCAR:MG63 10:1+ VAR2 (B3)	SpyCAR:MG63 10:1 no VAR2 (B4)	SpyCAR:MG63 10:1 no VAR2 (B5)	SpyCAR:MG63 10:1 no VAR2 (B6)	NT:MG63 10:1 +VAR2 (B7)	NT:MG63 10:1 +VAR2 (B8)	NT:MG63 10:1 +VAR2 (B9)	NT:MG63 10:1 No VAR2 (B10)	NT:MG63 10:1 No VAR2 (B11)	NT:MG63 10:1 No VAR2 (B12)	SpyCAR:MG63 5:1+ VAR2 (C1)	SpyCAR:MG63 5:1+ VAR2 (C2)	SpyCAR:MG63 5:1+ VAR2 (C3)	SpyCAR:MG63 5:1 no VAR2 (C4)	SpyCAR:MG63 5:1 no VAR2 (C5)	SpyCAR:MG63 5:1 no VAR2 (C6)	NT:MG63 5:1 +VAR2 (C7)	NT:MG63 5:1 +VAR2 (C8)	NT:MG63 5:1 +VAR2 (C9)	NT:UC3 5:1 No VAR2 (C10)	NT:UC3 5:1 No VAR2 (C11)	NT:UC3 5:1 No VAR2 (C12)	SpyCAR:MG63 2.5:1+ VAR2 (D1)	SpyCAR:MG63 2.5:1+ VAR2 (D2)	SpyCAR:MG63 2.5:1+ VAR2 (D3)	SpyCAR:MG63 2.5:1 no VAR2 (D4)	SpyCAR:MG63 2.5:1 no VAR2 (D5)	SpyCAR:MG63 2.5:1 no VAR2 (D6)	NT:MG63 2.5:1 +VAR2 (D7)	NT:MG63 2.5:1 +VAR2 (D8)	NT:MG63 2.5:1 +VAR2 (D9)	NT:MG63 2.5:1 No VAR2 (D10)	NT:MG63 2.5:1 No VAR2 (D11)	NT:MG63 2.5:1 No VAR2 (D12)
	start point	1	1	1	1	1	1	1	1	1	1	1	1	1	1	1	1	1	1	1	1	1	1	1	1	1	1	1	1	1	1	1	1	1	1	1	1	1	1	1	1	1	1	1	1	1	1	1	1
	end point	2.45576	4.09548	3.05619	5.45089	5.55227	5.65087	5.23543	5.37005	5.28497	5.39659	5.46692	5.4031	0.00135202	0.000666216	0.00112908	5.15352	4.65689	4.98425	4.32752	4.48401	4.67227	5.04819	4.76902	4.4028	0.0247905	0.0209283	0.0070099	4.92715	5.1803	4.8978	4.3414	4.46665	4.91725	4.85979	4.62556	4.58521	0.0709813	0.168995	0.131119	5.17516	5.16831	5.24264	4.72677	4.89399	4.89647	5.2346	5.1501	4.89989
Vessel Name: 03122021-NK- SpyCAR MG63
Metric: Red Area Per Well Normalized to 0d0h0m
Cell Type:
Passage: 0
Notes:
Analysis: NK SpyCAR:MG63 03122021
	Elapsed	SpyCAR:MG63 1:10+ VAR2	SpyCAR:MG63 1:10 no VAR2	NT:MG63 1:10 +VAR2	NT:MG63 1:10 No VAR2	SpyCAR:MG63 10:1+ VAR2	SpyCAR:MG63 10:1 no VAR2	NT:MG63 10:1 +VAR2	NT:MG63 10:1 No VAR2	SpyCAR:MG63 5:1+ VAR2	SpyCAR:MG63 5:1 no VAR2	NT:MG63 5:1 +VAR2	NT:UC3 5:1 No VAR2	SpyCAR:MG63 2.5:1+ VAR2	SpyCAR:MG63 2.5:1 no VAR2	NT:MG63 2.5:1 +VAR2	NT:MG63 2.5:1 No VAR2	SpyCAR:MG63 1:1+ VAR2	SpyCAR:MG63 1:1 no VAR2	NT:MG63 1:1 +VAR2	NT:MG63 1:1 No VAR2	SpyCAR:MG63 1:5+ VAR2	SpyCAR:MG63 1:5 no VAR2	NT:MG63 1:5 +VAR2	NT:MG63 1:5 No VAR2	MG63+VAR2	MG63 no VAR2	MG63 +VAR2	MG63 No VAR2	SpyCAR:MG63 1:10+ VAR2 (Std Err Img)	SpyCAR:MG63 1:10 no VAR2 (Std Err Img)	NT:MG63 1:10 +VAR2 (Std Err Img)	NT:MG63 1:10 No VAR2 (Std Err Img)	SpyCAR:MG63 10:1+ VAR2 (Std Err Img)	SpyCAR:MG63 10:1 no VAR2 (Std Err Img)	NT:MG63 10:1 +VAR2 (Std Err Img)	NT:MG63 10:1 No VAR2 (Std Err Img)	SpyCAR:MG63 5:1+ VAR2 (Std Err Img)	SpyCAR:MG63 5:1 no VAR2 (Std Err Img)	NT:MG63 5:1 +VAR2 (Std Err Img)	NT:UC3 5:1 No VAR2 (Std Err Img)	SpyCAR:MG63 2.5:1+ VAR2 (Std Err Img)	SpyCAR:MG63 2.5:1 no VAR2 (Std Err Img)	NT:MG63 2.5:1 +VAR2 (Std Err Img)	NT:MG63 2.5:1 No VAR2 (Std Err Img)	SpyCAR:MG63 1:1+ VAR2 (Std Err Img)	SpyCAR:MG63 1:1 no VAR2 (Std Err Img)	NT:MG63 1:1 +VAR2 (Std Err Img)	NT:MG63 1:1 No VAR2 (Std Err Img)
	start point	1	1	1	1	1	1	1	1	1	1	1	1	1	1	1	1	1	1	1	1	1	1	1	1	1	1	1	1	0	0	0	0	0	0	0	0	0	0	0	0	0	0	0	0	0	0	0	0
	end point	3.20248	5.55134	5.29681	5.4222	0.00104911	4.93155	4.4946	4.74001	0.0175762	5.00175	4.5751	4.69019	0.123699	5.19537	4.83908	5.09486	0.96597	5.33104	4.98741	5.27813	1.90726	5.34349	5.24298	5.33985	5.45135	5.41987	5.43718	5.38385	0.19771	0.154403	0.151543	0.175229	0.00018465	0.138665	0.106258	0.114163	0.00490784	0.118244	0.101092	0.124108	0.0177298	0.0809528	0.102447	0.133286	0.0578458	0.107154	0.100946	0.0946035
[truncated: 132 more columns]
