# Supplementary material for: Transient CAR T cells with specificity to oncofetal glycosaminoglycans in solid tumors
Source: EMBO Mol Med. 2024 Oct 15;16(11):8. doi: 10.1038/s44321-024-00153-8 (PMC11554890; doi:10.1038/s44321-024-00153-8)
Supplement: Supplementary file 5 — Source data Fig. 4 [file 44321_2024_153_MOESM5_ESM.zip › Figure4- source data/4C source data/source data-UC3-4C.xlsx]

## Sheet: UC3 E-T ratios
Vessel Name: NK-16122021-SpyCAR-UC3 E:T
Metric: Red Area Per Well Normalized to 0d0h0m
Cell Type:
Passage: 0
Notes:
Analysis: NK 16122021-SpyCAR-UC3 E:T
Date Time	Elapsed	Tumor +VAR2	Tumor No VAR2	SpyCAR:Tumor 10:1 + VAR2	SpyCAR:Tumor 10:1 + No VAR2	NT:Tumor 10:1 +VAR2	NT:Tumor 10:1 No VAR2	SpyCAR:Tumor 5:1 + VAR2	SpyCAR:Tumor 5:1 + No VAR2	NT:Tumor 5:1 +VAR2	NT:Tumor 5:1 No VAR2	SpyCAR:Tumor 2.5:1 + VAR2	SpyCAR:Tumor 2.5:1 + No VAR2	NT:Tumor 2.5:1 +VAR2	NT:Tumor 5:1 No VAR2	SpyCAR:Tumor 1:1 + VAR2	SpyCAR:Tumor 1:1 + No VAR2	NT:Tumor 1:1 +VAR2	NT:Tumor 1:1 No VAR2	SpyCAR:Tumor 0.5:1 + VAR2	SpyCAR:Tumor 0.5:1 + No VAR2	NT:Tumor 0.5:1 +VAR2	NT:Tumor 0.5:1 No VAR2	SpyCAR:Tumor 0.25:1 + VAR2	SpyCAR:Tumor 0.25:1 + No VAR2	NT:Tumor 0.25:1 +VAR2	NT:Tumor 0.25:1 No VAR2	SpyCAR:Tumor 0.125:1 + VAR2	SpyCAR:Tumor 0.125:1 + No VAR2	NT:Tumor 0.125:1 +VAR2	NT:Tumor 0.125:1 No VAR2	Tumor +VAR2 (Std Err Img)	Tumor No VAR2 (Std Err Img)	SpyCAR:Tumor 10:1 + VAR2 (Std Err Img)	SpyCAR:Tumor 10:1 + No VAR2 (Std Err Img)	NT:Tumor 10:1 +VAR2 (Std Err Img)	NT:Tumor 10:1 No VAR2 (Std Err Img)	SpyCAR:Tumor 5:1 + VAR2 (Std Err Img)	SpyCAR:Tumor 5:1 + No VAR2 (Std Err Img)	NT:Tumor 5:1 +VAR2 (Std Err Img)	NT:Tumor 5:1 No VAR2 (Std Err Img)	SpyCAR:Tumor 2.5:1 + VAR2 (Std Err Img)	SpyCAR:Tumor 2.5:1 + No VAR2 (Std Err Img)	NT:Tumor 2.5:1 +VAR2 (Std Err Img)	NT:Tumor 5:1 No VAR2 (Std Err Img)	SpyCAR:Tumor 1:1 + VAR2 (Std Err Img)	SpyCAR:Tumor 1:1 + No VAR2 (Std Err Img)	NT:Tumor 1:1 +VAR2 (Std Err Img)	NT:Tumor 1:1 No VAR2 (Std Err Img)
	Start point	1	1	1	1	1	1	1	1	1	1	1	1	1	1	1	1	1	1	1	1	1	1	1	1	1	1	1	1	1	1	0	0	0	0	0	0	0	0	0	0	0	0	0	0	0	0	0	0
	end point	6.82366	6.42791	1.43626	6.82014	7.49153	7.51053	2.77901	6.68412	6.27851	6.40676	3.37968	6.96143	6.66434	6.71476	4.74838	6.82062	6.96833	7.49712	6.00804	7.01837	6.72955	6.61116	6.48692	6.91915	6.51002	6.27516	6.55974	7.11318	7.24893	6.87943	0.152364	0.151729	0.124725	0.165223	0.140903	0.101711	0.0973449	0.161974	0.103692	0.15964	0.0768492	0.165275	0.149642	0.161277	0.182949	0.28417	0.155192	0.179521
Vessel Name: NK-16122021-SpyCAR-UC3 E:T
Metric: Red Area Per Well Normalized to 0d0h0m
Cell Type:
Passage: 0
Notes:
Analysis: NK 16122021-SpyCAR-UC3 E:T
	Elapsed	Tumor +VAR2 (A1)	Tumor +VAR2 (A2)	Tumor +VAR2 (A3)	Tumor +VAR2 (A7)	Tumor +VAR2 (A8)	Tumor +VAR2 (A9)	Tumor No VAR2 (A4)	Tumor No VAR2 (A5)	Tumor No VAR2 (A6)	Tumor No VAR2 (A10)	Tumor No VAR2 (A11)	Tumor No VAR2 (A12)	SpyCAR:Tumor 10:1 + VAR2 (B1)	SpyCAR:Tumor 10:1 + VAR2 (B2)	SpyCAR:Tumor 10:1 + VAR2 (B3)	SpyCAR:Tumor 10:1 + No VAR2 (B4)	SpyCAR:Tumor 10:1 + No VAR2 (B5)	SpyCAR:Tumor 10:1 + No VAR2 (B6)	NT:Tumor 10:1 +VAR2 (B7)	NT:Tumor 10:1 +VAR2 (B8)	NT:Tumor 10:1 +VAR2 (B9)	NT:Tumor 10:1 No VAR2 (B10)	NT:Tumor 10:1 No VAR2 (B11)	NT:Tumor 10:1 No VAR2 (B12)	SpyCAR:Tumor 5:1 + VAR2 (C1)	SpyCAR:Tumor 5:1 + VAR2 (C2)	SpyCAR:Tumor 5:1 + VAR2 (C3)	SpyCAR:Tumor 5:1 + No VAR2 (C4)	SpyCAR:Tumor 5:1 + No VAR2 (C5)	SpyCAR:Tumor 5:1 + No VAR2 (C6)	NT:Tumor 5:1 +VAR2 (C7)	NT:Tumor 5:1 +VAR2 (C8)	NT:Tumor 5:1 +VAR2 (C9)	NT:Tumor 5:1 No VAR2 (C10)	NT:Tumor 5:1 No VAR2 (C11)	NT:Tumor 5:1 No VAR2 (C12)	SpyCAR:Tumor 2.5:1 + VAR2 (D1)	SpyCAR:Tumor 2.5:1 + VAR2 (D2)	SpyCAR:Tumor 2.5:1 + VAR2 (D3)	SpyCAR:Tumor 2.5:1 + No VAR2 (D4)	SpyCAR:Tumor 2.5:1 + No VAR2 (D5)	SpyCAR:Tumor 2.5:1 + No VAR2 (D6)	NT:Tumor 2.5:1 +VAR2 (D7)	NT:Tumor 2.5:1 +VAR2 (D8)	NT:Tumor 2.5:1 +VAR2 (D9)	NT:Tumor 5:1 No VAR2 (D10)	NT:Tumor 5:1 No VAR2 (D11)	NT:Tumor 5:1 No VAR2 (D12)
	Start point	1	1	1	1	1	1	1	1	1	1	1	1	1	1	1	1	1	1	1	1	1	1	1	1	1	1	1	1	1	1	1	1	1	1	1	1	1	1	1	1	1	1	1	1	1	1	1	1
	end point	6.96347	6.9978	6.83327	6.81927	6.81285	6.5153	6.80646	6.2862	6.40265	6.10076	6.33678	6.63459	1.28117	1.14	1.8876	7.13661	6.7987	6.52512	7.57079	7.37239	7.53141	7.48768	7.37352	7.6704	2.52844	2.81222	2.99636	6.94405	6.49475	6.61355	6.3464	6.30291	6.18623	6.09245	6.17435	6.95349	3.4053	3.43586	3.29787	7.33303	6.77928	6.77196	6.86039	6.70793	6.4247	6.36313	6.70141	7.07976
[truncated: 48 more columns]
