# Supplementary material for: Transient CAR T cells with specificity to oncofetal glycosaminoglycans in solid tumors
Source: EMBO Mol Med. 2024 Oct 15;16(11):8. doi: 10.1038/s44321-024-00153-8 (PMC11554890; doi:10.1038/s44321-024-00153-8)
Supplement: Supplementary file 6 — Source data Fig. 5 [file 44321_2024_153_MOESM6_ESM.zip]

Archive with 4 entries (4 files):
- Figure 5-source data/Source data- survival curve.pzfx
- Figure 5-source data/Source data-slopes test.pzfx
- Figure 5-source data/Source data-Tumor growth.pzfx
- Figure 5-source data/source date-5B-5C-5D.xlsx
