# Supplementary material for: Transient CAR T cells with specificity to oncofetal glycosaminoglycans in solid tumors
Source: EMBO Mol Med. 2024 Oct 15;16(11):8. doi: 10.1038/s44321-024-00153-8 (PMC11554890; doi:10.1038/s44321-024-00153-8)
Supplement: Supplementary file 6 — Source data Fig. 5 [file 44321_2024_153_MOESM6_ESM.zip › Figure 5-source data/source date-5B-5C-5D.xlsx]

## Sheet: measurment
	Exp: Day: 6							Exp: Day:10							Exp: Day:13							Exp: Day:16							Exp: Day:20							Exp: Day:23							Exp: Day:27
	Treatment Day: -1	Caliper						Treatment Day: 3	Caliper						Treatment Day: 6	Caliper						Treatment Day: 9	Caliper		Caliper				Treatment Day: 13	Caliper		Caliper				Treatment Day: 16	Caliper		Caliper				Treatment Day: 20	Caliper		Caliper
				a	c	d					a	c	d					a	c	d					a	c	d					a	c	d					a	c	d					a	c	d
	PBS	3	31.9339	33.2391	33.1886	31.3434		PBS	3	33.9292	39.7123	41.1575	27.8448		PBS	3	92.5796	61.7043	70.2301	50.4537		PBS	3	81.6814	96.6968	136.282	75.4268		PBS	3	289.733	230.98	291.608	135.247		PBS	3	508.467	442.005	541.177	231.702		PBS	3	701.8	757.608	907.802	377.508
	PBS	7	23.6547					PBS	7	25.1327					PBS	7	66.1201					PBS	7	144.513					PBS	7	343.797					PBS	7	539.685					PBS	7	1212.1
	PBS	20	33.3754					PBS	20	35.4607					PBS	20	67.9673					PBS	20	91.8916					PBS	20	224.577					PBS	20	379.047					PBS	20	773.795
	PBS	32	60.1717					PBS	32	63.9314					PBS	32	79.1681					PBS	32	176.772					PBS	32	325.783					PBS	32	634.209					PBS	32	1037.43
	PBS	49	30.4404					PBS	49	35.2173					PBS	49	43.6158					PBS	49	96.604					PBS	49	248.814					PBS	49	513.291					PBS	49	664.682
	PBS	51	45.3402					PBS	51	48.1732					PBS	51	48.6884					PBS	51	76.3407					PBS	51	216.1					PBS	51	405.287					PBS	51	715.461
	PBS	52	44.3572					PBS	52	66.5232					PBS	52	57.0199					PBS	52	70.0968					PBS	52	104.678					PBS	52	199.525					PBS	52	375.744
	PBS	56	14.9774					PBS	56	28.078					PBS	56	51.5221					PBS	56	71.0314					PBS	56	142.079					PBS	56	366.563					PBS	56	536.647
	PBS	61	14.9012					PBS	61	20.9649					PBS	61	48.657					PBS	61	61.3396					PBS	61	183.26					PBS	61	431.969					PBS	61	800.805
	Un-armed	16	38.5375					Un-armed	16	40.9454					Un-armed	16	87.2609					Un-armed	16	182.913					Un-armed	16	288.624					Un-armed	16	466.529					Un-armed	16	877.937
	Un-armed	26	35.7778					Un-armed	26	38.0133					Un-armed	26	79.9274					Un-armed	26	157.064					Un-armed	26	287.456					Un-armed	26	507.35					Un-armed	26	1037.24
	Un-armed	34	15.5234					Un-armed	34	16.4934					Un-armed	34	40.2941					Un-armed	34	87.1792					Un-armed	34	239.35					Un-armed	34	506.751					Un-armed	34	720.24
	Un-armed	36	38.5325					Un-armed	36	44.5792					Un-armed	36	98.2125					Un-armed	36	159.123					Un-armed	36	322.676					Un-armed	36	746.023					Un-armed	36	1566.94
	Un-armed	48	31.0667					Un-armed	48	43.3121					Un-armed	48	62.237					Un-armed	48	116.239					Un-armed	48	239.917					Un-armed	48	315.683					Un-armed	48	494.009
	Un-armed	50	38.4845					Un-armed	50	49.8466					Un-armed	50	81.6814					Un-armed	50	145.109					Un-armed	50	296.997					Un-armed	50	516.595					Un-armed	50	821.259
	Un-armed	53	34.5376					Un-armed	53	44.8619					Un-armed	53	60.9076					Un-armed	53	103.861					Un-armed	53	167.947					Un-armed	53	302.309					Un-armed	53	525.493
	Un-armed	62	36.4677					Un-armed	62	58.8556					Un-armed	62	71.8378					Un-armed	62	148.44					Un-armed	62	380.007					Un-armed	62	796.842					Un-armed	62	1124.54
	Un-armed	67	29.7696					Un-armed	67	33.5103					Un-armed	67	49.7126					Un-armed	67	126.606					Un-armed	67	401.496					Un-armed	67	712.513					Un-armed	67	1002.56
	VAR2-armed	4	44.5286					VAR2-armed	4	39.6207					VAR2-armed	4	65.9734					VAR2-armed	4	77.4272					VAR2-armed	4	189.501					VAR2-armed	4	254.469					VAR2-armed	4	506.207
	VAR2-armed	8	24.5146					VAR2-armed	8	21.4414					VAR2-armed	8	48.6947					VAR2-armed	8	90.4779					VAR2-armed	8	247.386					VAR2-armed	8	333.972					VAR2-armed	8	619.721
	VAR2-armed	37	23.1318					VAR2-armed	37	24.0855					VAR2-armed	37	52.9798					VAR2-armed	37	70.0885					VAR2-armed	37	50.9448					VAR2-armed	37	36.4173					VAR2-armed	37	29.531
	VAR2-armed	43	47.4327					VAR2-armed	43	50.3964					VAR2-armed	43	46.2898					VAR2-armed	43	73.9557					VAR2-armed	43	209.104					VAR2-armed	43	286.513					VAR2-armed	43	451.601
	VAR2-armed	44	11.781					VAR2-armed	44	0.523599					VAR2-armed	44	53.4385					VAR2-armed	44	68.1427					VAR2-armed	44	76.9062					VAR2-armed	44	151.409					VAR2-armed	44	196.182
	VAR2-armed	58	50.7367					VAR2-armed	58	48.013					VAR2-armed	58	85.2377					VAR2-armed	58	160.887					VAR2-armed	58	243.002					VAR2-armed	58	547.503					VAR2-armed	58	763.721
	VAR2-armed	59	29.8546					VAR2-armed	59	26.7915					VAR2-armed	59	33.8622					VAR2-armed	59	38.2018					VAR2-armed	59	64.1409					VAR2-armed	59	185.825					VAR2-armed	59	320.819
	VAR2-armed	65	24.1903					VAR2-armed	65	18.7658					VAR2-armed	65	38.2018					VAR2-armed	65	73.3038					VAR2-armed	65	111.495					VAR2-armed	65	248.751					VAR2-armed	65	442.237
	VAR2-armed	71	25.9202					VAR2-armed	71	20.9649					VAR2-armed	71	29.4053					VAR2-armed	71	26.3564					VAR2-armed	71	24.74					VAR2-armed	71	40.4606					VAR2-armed	71	67.5568
	Slope of the growth
		days after treatment		-1	3	6	9	13	16	20	22	25	28	31	35	38	42	46
		exp day		6	10	13	16	20	23	27	29	32	35	38	42	45	49	53
	PBS	PBS	3	31.9339	33.9292	92.5796	81.6814	289.733	508.467	701.8	1025.92
		PBS	7	23.6547	25.1327	66.1201	144.513	343.797	539.685	1212.1
		PBS	20	33.3754	35.4607	67.9673	91.8916	224.577	379.047	773.795	1049.28
		PBS	32	60.1717	63.9314	79.1681	176.772	325.783	634.209	1037.43	1037.43
		PBS	49	30.4404	35.2173	43.6158	96.604	248.814	513.291	664.682	809.683	917.471	1296.69
		PBS	51	45.3402	48.1732	48.6884	76.3407	216.1	405.287	715.461	958.239
		PBS	52	44.3572	66.5232	57.0199	70.0968	104.678	199.525	375.744	603.919	862.405	1129.34
		PBS	56	14.9774	28.078	51.5221	71.0314	142.079	366.563	536.647	704.982	768.473	809.696	1031.73
		PBS	61	14.9012	20.9649	48.657	61.3396	183.26	431.969	800.805	1120.17
	Unarmed CAR	Un-armed	16	38.5375	40.9454	87.2609	182.913	288.624	466.529	877.937	1132.1
		Un-armed	26	35.7778	38.0133	79.9274	157.064	287.456	507.35	1037.24
		Un-armed	34	15.5234	16.4934	40.2941	87.1792	239.35	506.751	720.24	644.655	843.186	1184.36
		Un-armed	36	38.5325	44.5792	98.2125	159.123	322.676	746.023	1566.94
		Un-armed	48	31.0667	43.3121	62.237	116.239	239.917	315.683	494.009	717.603	889.385	1451.42
		Un-armed	50	38.4845	49.8466	81.6814	145.109	296.997	516.595	821.259	1182.64
		Un-armed	53	34.5376	44.8619	60.9076	103.861	167.947	302.309	525.493	878.79	1005.71
		Un-armed	62	36.4677	58.8556	71.8378	148.44	380.007	796.842	1124.54
		Un-armed	67	29.7696	33.5103	49.7126	126.606	401.496	712.513	1002.56
	VAR2-CAR	VAR2-armed	4	44.5286	39.6207	65.9734	77.4272	189.501	254.469	506.207	902.799	1028.17
		VAR2-armed	8	24.5146	21.4414	48.6947	90.4779	247.386	333.972	619.721	794.823	1141.21
		VAR2-armed	37	23.1318	24.0855	52.9798	70.0885	50.9448	36.4173	29.531	27.468	33.6936	34.5376	47.1239	46.7966	45.4484	28.51	sax
		VAR2-armed	43	47.4327	50.3964	46.2898	73.9557	209.104	286.513	451.601	726.572	1004.95
		VAR2-armed	44	11.781	0.523599	53.4385	68.1427	76.9062	151.409	196.182	321.511	575.383	845.403	1208.73
		VAR2-armed	58	50.7367	48.013	85.2377	160.887	243.002	547.503	763.721	1078.95
		VAR2-armed	59	29.8546	26.7915	33.8622	38.2018	64.1409	185.825	320.819	706.858	882.398	949.175
		VAR2-armed	65	24.1903	18.7658	38.2018	73.3038	111.495	248.751	442.237	588.351	986.083
		VAR2-armed	71	25.9202	20.9649	29.4053	26.3564	24.74	40.4606	67.5568	104.59	161.503	211.383	306.211	396.94	636.942	867.513	sax
	survival curve
		days after treatment
		20	22	25	28	31	35	38	42	46
	PBS	8	3	3	1	0	0	0	0	0
	Unarmed CAR	5	3	2	0	0	0	0	0	0
	VAR2-CAR	9	8	4	3	2	2	2	2	1
[truncated: 15 more columns]
